# Supplementary material for: Crystal structure of racemic cis-2-amino-1,2-di­phenyl­ethanol (ADE)
Source: Acta Crystallogr E Crystallogr Commun. 2015 Nov 28;71(Pt 12):1539–41. doi: 10.1107/S2056989015022318 (PMC4719833; doi:10.1107/S2056989015022318)
Supplement: Supplementary file 1 [file e-71-01539-sup1.cif]

##############################################################################
#                                                                            #
# This CIF contains the data in a paper accepted for publication in          #
# Acta Crystallographica Section E. It conforms to the requirements of       #
# Notes for Authors for Acta Crystallographica Section E, and has been       #
# peer reviewed under the auspices of the IUCr Commission on Journals.       #
#                                                                            #
# Full details of the Crystallographic Information File format               #
# are given in the paper "The Crystallographic Information File (CIF):       #
# a New Standard Archive File for Crystallography" by S. R. Hall, F. H.      #
# Allen and I. D. Brown [Acta Cryst. (1991), A47, 655-685].                  #
#                                                                            #
# The current version of the core CIF dictionary is obtainable from          #
# ftp://ftp.iucr.org/pub/cif_core.dic.                                       #
#                                                                            #
# Software is freely available for graphical display of the structure(s)     #
# in this CIF. For information consult the CIF software page                 #
# http://www.iucr.org/resources/cif/software.                                #
#                                                                            #
# This file may be used for bona fide research purposes within the           #
# scientific community so long as proper attribution is given to the journal # 
# article from which it was obtained.                                        #
#                                                                            #
##############################################################################
data_global
_journal_date_recd_electronic     2015-11-11
_journal_date_accepted     2015-11-20
_journal_name_full     'Acta Crystallographica, Section E'
_journal_year     2015
_journal_volume     71
_journal_issue     12
_journal_page_first     1539
_journal_page_last     1541
_journal_paper_category     GO
_journal_paper_doi     10.1107/S2056989015022318
_journal_coeditor_code     SU5243
_publ_contact_author_name     'Dr. Isao Fujii'
_publ_contact_author_address
;
  School of Science
   Tokai University
  4-1-1 Kitakaname
  Hiratuka
  Kanagawa 259-1292
  Japan
;
_publ_contact_author_email     fujii@wing.ncc.u-tokai.ac.jp
_publ_contact_author_fax     '+81-463-58-9543'
_publ_contact_author_phone     '+81-463-58-1211 ex.3724'
_publ_section_title
;
Crystal structure of racemic <i>cis</i>-2-amino-1,2-diphenylethanol (ADE)
;
loop_
    _publ_author_name
    _publ_author_address
    'Fujii, Isao'
;
  School of Science
  Tokai University
  4-1-1 Kitakaname
  Hiratuka
  Kanagawa 259-1292
  Japan
;
_publ_section_synopsis
;
In the crystal of the title racemic compound, enantiomers aggregate with each
other and are linked by O---H...N hydrogen bonds to form chiral 2~1~-helical
columnar structures from <i>C</i>(5) chains along the <i>b</i>-axis direction.
;
data_I
_database_code_depnum_ccdc_archive 'CCDC 1438134'
_chemical_name_systematic
;
<i>cis</i>-2-Amino-1,2-diphenylethanol
;
_chemical_name_common     '<i>cis</i>-2-Amino-1,2-diphenylethanol'
_chemical_formula_moiety     'C14 H15 N O'
_chemical_formula_sum     'C14 H15 N O'
_chemical_formula_structural     ?
_chemical_formula_iupac     'C14 H15 N O'
_chemical_formula_weight     213.27
_chemical_melting_point     ?
_symmetry_cell_setting     monoclinic
_symmetry_space_group_name_H-M     'P 21/a'
_symmetry_space_group_name_Hall     '-P 2yab'
loop_
    _symmetry_equiv_pos_site_id
    _symmetry_equiv_pos_as_xyz
    1 x,y,z
    2 1/2-x,1/2+y,-z
    3 -x,-y,-z
    4 1/2+x,1/2-y,z
_cell_length_a     16.7752(17)
_cell_length_b     5.7573(10)
_cell_length_c     12.2887(13)
_cell_angle_alpha     90
_cell_angle_beta     105.680(7)
_cell_angle_gamma     90
_cell_volume     1142.7(3)
_cell_formula_units_Z     4
_cell_measurement_reflns_used     25
_cell_measurement_theta_min     20
_cell_measurement_theta_max     25
_cell_measurement_temperature     297
_cell_special_details
;
;
_exptl_crystal_description     'plate'
_exptl_crystal_colour     'colourless'
_exptl_crystal_size_max     0.300
_exptl_crystal_size_mid     0.300
_exptl_crystal_size_min     0.200
_exptl_crystal_size_rad     ?
_exptl_crystal_density_diffrn     1.240
_exptl_crystal_density_meas     ?
_exptl_crystal_density_method     'Not Measured'
_exptl_crystal_F_000     456
_exptl_absorpt_coefficient_mu     0.611
_exptl_absorpt_correction_type     psi-scan
_exptl_absorpt_process_details
;
(North <i>et al.</i>,  1968)
;
_exptl_absorpt_correction_T_min     0.83
_exptl_absorpt_correction_T_max     0.90
_exptl_special_details
;
;
_diffrn_ambient_temperature     297
_diffrn_radiation_type     'CuK\a'
_diffrn_radiation_wavelength     1.54178
_diffrn_radiation_source     'tube sealed'
_diffrn_radiation_monochromator     'graphite'
_diffrn_measurement_device_type     'Entaf--Nonius CAD-4'
_diffrn_measurement_method     '2\q-\w scan'
_diffrn_reflns_number     2442
_diffrn_reflns_av_R_equivalents     0.0189
_diffrn_reflns_theta_min     3.74
_diffrn_reflns_theta_max     74.89
_diffrn_reflns_theta_full     67.68
_diffrn_measured_fraction_theta_max     1.000
_diffrn_measured_fraction_theta_full     1.000
_diffrn_reflns_limit_h_min     -21
_diffrn_reflns_limit_h_max     0
_diffrn_reflns_limit_k_min     -7
_diffrn_reflns_limit_k_max     0
_diffrn_reflns_limit_l_min     -14
_diffrn_reflns_limit_l_max     15
_diffrn_reflns_reduction_process
;
;
_diffrn_standards_number     3
_diffrn_standards_interval_count     300
_diffrn_standards_decay_%     0
_refine_special_details
;
Refinement on <i>F</i>^2^ for ALL reflections except those flagged by the user
for potential systematic errors. Weighted <i>R</i>-factors <i>wR</i> and all
goodnesses of fit <i>S</i> are based on <i>F</i>^2^, conventional
<i>R</i>-factors <i>R</i> are based on <i>F</i>, with <i>F</i> set to zero for
negative <i>F</i>^2^. The observed criterion of <i>F</i>^2^ > \s(<i>F</i>^2^)
is used only for calculating -<i>R</i>-factor-obs <i>etc</i>. and is not
relevant to the choice of reflections for refinement. <i>R</i>-factors based
on <i>F</i>^2^ are statistically about twice as large as those based on
<i>F</i>, and <i>R</i>-factors based on ALL data will be even larger.
;
_reflns_number_total     2354
_reflns_number_gt     2058
_reflns_threshold_expression     I>2\s(I)
_refine_ls_structure_factor_coef     Fsqd
_refine_ls_matrix_type     full
_refine_ls_R_factor_all     0.0422
_refine_ls_R_factor_gt     0.0366
_refine_ls_wR_factor_gt     0.0999
_refine_ls_wR_factor_ref     0.1054
_refine_ls_goodness_of_fit_ref     1.028
_refine_ls_restrained_S_all     1.028
_refine_ls_number_reflns     2354
_refine_ls_number_parameters     158
_refine_ls_number_restraints     0
_refine_ls_number_constraints     ?
_refine_ls_hydrogen_treatment     mixed
_refine_ls_weighting_scheme     calc
_refine_ls_weighting_details
              'W=1/[\S^2^(FO^2^)+(0.0588P)^2^+0.2117P] WHERE P=(FO^2^+2FC^2^)/3'
_atom_sites_solution_hydrogens     mixed
_atom_sites_solution_primary     ?
_atom_sites_solution_secondary     ?
_refine_ls_shift/su_max     0.000
_refine_ls_shift/su_mean     0.000
_refine_diff_density_max     0.221
_refine_diff_density_min     -0.176
_refine_ls_extinction_method
;
<i>SHELXL2014/7</i> (Sheldrick, 2015)
;
_refine_ls_extinction_coef     0.0107(9)
_refine_ls_extinction_expression
                                  'FC^*^=KFC[1+0.001XFC^2^\L^3^/SIN(2\Q)]^-1/4^'
_refine_ls_abs_structure_details     'see text'
loop_
    _atom_type_symbol
    _atom_type_description
    _atom_type_scat_dispersion_real
    _atom_type_scat_dispersion_imag
    _atom_type_scat_source
    C C 0.0181 0.0091 ' International Tables Vol C Tables 4.2.6.8 and 6.1.1.4'
    H H 0.0000 0.0000 ' International Tables Vol C Tables 4.2.6.8 and 6.1.1.4'
    N N 0.0311 0.0180 ' International Tables Vol C Tables 4.2.6.8 and 6.1.1.4'
    O O 0.0492 0.0322 ' International Tables Vol C Tables 4.2.6.8 and 6.1.1.4'
_computing_data_collection
;
<i>CAD-4 Software</i> (Enraf--Nonius, 1989)
;
_computing_cell_refinement
;
<i>CAD-4 Software</i> (Enraf--Nonius, 1989)
;
_computing_data_reduction
;
<i>XCAD4</i> (Harms & Wocadlo, 1995)
;
_computing_structure_solution
;
<i>SHELXS97</i> (Sheldrick, 2008)
;
_computing_structure_refinement
;
<i>SHELXL2014/7</i> (Sheldrick, 2015)
;
_computing_molecular_graphics
;
<i>ORTEP-3</i> for Windows (Farrugia, 2012) and Mercury (Macrae <i>et
al.</i>,  2008)
;
_computing_publication_material
;
<i>PLATON</i> (Spek, 2009), <i>publCIF</i> (Westrip, 2010),
and  <i>WinGX</i> (Farrugia, 2012)
;
loop_
    _atom_site_type_symbol
    _atom_site_label
    _atom_site_fract_x
    _atom_site_fract_y
    _atom_site_fract_z
    _atom_site_U_iso_or_equiv
    _atom_site_thermal_displace_type
    _atom_site_calc_flag
    _atom_site_refinement_flags
    _atom_site_occupancy
    _atom_site_disorder_assembly
    _atom_site_disorder_group
    O O1 0.76749(6) 0.89601(14) 0.38299(7) 0.0445(3) Uani d . 1.000 . .
    N N1 0.85894(7) 0.5703(2) 0.53117(9) 0.0478(3) Uani d . 1.000 . .
    C C1 0.75159(7) 0.65596(19) 0.36005(9) 0.0359(3) Uani d . 1.000 . .
    C C2 0.83327(6) 0.5226(2) 0.40885(9) 0.0370(3) Uani d . 1.000 . .
    C C3 0.71413(6) 0.60757(19) 0.23561(9) 0.0347(3) Uani d . 1.000 . .
    C C4 0.67124(8) 0.4020(2) 0.20194(10) 0.0438(3) Uani d . 1.000 . .
    C C5 0.63480(9) 0.3576(2) 0.08879(12) 0.0514(4) Uani d . 1.000 . .
    C C6 0.64086(8) 0.5178(3) 0.00766(10) 0.0527(4) Uani d . 1.000 . .
    C C7 0.68404(8) 0.7206(3) 0.04003(10) 0.0516(4) Uani d . 1.000 . .
    C C8 0.72072(7) 0.7658(2) 0.15340(10) 0.0427(3) Uani d . 1.000 . .
    C C9 0.89766(6) 0.57714(19) 0.34642(9) 0.0352(3) Uani d . 1.000 . .
    C C10 0.91137(8) 0.4216(2) 0.26755(11) 0.0458(4) Uani d . 1.000 . .
    C C11 0.96758(8) 0.4696(3) 0.20612(11) 0.0552(4) Uani d . 1.000 . .
    C C12 1.01117(8) 0.6743(3) 0.22244(11) 0.0521(4) Uani d . 1.000 . .
    C C13 0.99884(8) 0.8302(2) 0.30109(12) 0.0517(4) Uani d . 1.000 . .
    C C14 0.94275(8) 0.7827(2) 0.36305(11) 0.0454(4) Uani d . 1.000 . .
    H H1 0.71190 0.60500 0.40080 0.0430 Uiso c RU 1.000 . .
    H H2 0.82070 0.35640 0.39920 0.0440 Uiso c RU 1.000 . .
    H H3 0.66700 0.29320 0.25600 0.0530 Uiso c RU 1.000 . .
    H H4 0.60610 0.21950 0.06720 0.0620 Uiso c RU 1.000 . .
    H H5 0.61590 0.48860 -0.06840 0.0630 Uiso c RU 1.000 . .
    H H6 0.68870 0.82810 -0.01440 0.0620 Uiso c RU 1.000 . .
    H H7 0.74990 0.90330 0.17440 0.0510 Uiso c RU 1.000 . .
    H H8 0.88230 0.28220 0.25550 0.0550 Uiso c RU 1.000 . .
    H H9 0.97580 0.36260 0.15350 0.0660 Uiso c RU 1.000 . .
    H H10 1.04860 0.70720 0.18080 0.0630 Uiso c RU 1.000 . .
    H H11 1.02840 0.96890 0.31290 0.0620 Uiso c RU 1.000 . .
    H H12 0.93530 0.88950 0.41620 0.0540 Uiso c RU 1.000 . .
    H H13 0.7225(12) 0.959(3) 0.4061(15) 0.077(5) Uiso d . 1.000 . .
    H H14 0.8637(12) 0.732(4) 0.5400(16) 0.085(6) Uiso d . 1.000 . .
    H H15 0.9080(12) 0.508(3) 0.5611(15) 0.074(5) Uiso d . 1.000 . .
loop_
    _atom_site_aniso_label
    _atom_site_aniso_U_11
    _atom_site_aniso_U_22
    _atom_site_aniso_U_33
    _atom_site_aniso_U_12
    _atom_site_aniso_U_13
    _atom_site_aniso_U_23
    O1 0.0495(5) 0.0365(4) 0.0494(5) 0.0033(4) 0.0169(4) -0.0058(3)
    N1 0.0460(6) 0.0600(7) 0.0362(5) -0.0006(5) 0.0089(4) 0.0094(5)
    C1 0.0370(5) 0.0355(5) 0.0375(5) 0.0012(4) 0.0138(4) 0.0019(4)
    C2 0.0378(6) 0.0353(6) 0.0381(5) 0.0000(4) 0.0106(4) 0.0049(4)
    C3 0.0315(5) 0.0362(6) 0.0374(5) 0.0048(4) 0.0108(4) 0.0026(4)
    C4 0.0496(6) 0.0368(6) 0.0456(6) -0.0001(5) 0.0140(5) 0.0032(5)
    C5 0.0540(7) 0.0442(7) 0.0536(7) -0.0054(6) 0.0102(6) -0.0083(6)
    C6 0.0535(7) 0.0617(8) 0.0390(6) 0.0018(6) 0.0059(5) -0.0046(6)
    C7 0.0566(7) 0.0565(8) 0.0400(6) -0.0017(6) 0.0104(5) 0.0096(6)
    C8 0.0430(6) 0.0419(6) 0.0427(6) -0.0041(5) 0.0108(5) 0.0047(5)
    C9 0.0321(5) 0.0346(5) 0.0378(5) 0.0039(4) 0.0077(4) 0.0051(4)
    C10 0.0417(6) 0.0437(7) 0.0525(7) -0.0027(5) 0.0138(5) -0.0079(5)
    C11 0.0465(7) 0.0714(9) 0.0508(7) -0.0004(6) 0.0186(6) -0.0137(7)
    C12 0.0375(6) 0.0719(9) 0.0495(7) 0.0009(6) 0.0162(5) 0.0087(6)
    C13 0.0431(6) 0.0468(7) 0.0669(8) -0.0062(5) 0.0176(6) 0.0070(6)
    C14 0.0453(6) 0.0382(6) 0.0548(7) -0.0019(5) 0.0171(5) -0.0028(5)
_geom_special_details
;
Bond distances, angles <i>etc</i>. have been calculated using the rounded
fractional coordinates. All su's are estimated from the variances of the
(full) variance-covariance matrix. The cell e.s.d.'s are taken into account in
the estimation of distances, angles and torsion angles
;
loop_
    _geom_bond_atom_site_label_1
    _geom_bond_atom_site_label_2
    _geom_bond_site_symmetry_1
    _geom_bond_site_symmetry_2
    _geom_bond_distance
    _geom_bond_publ_flag
    O1 C1 . . 1.4213(14) yes
    N1 C2 . . 1.4732(15) yes
    O1 H13 . . 0.95(2) no
    C1 C3 . . 1.5138(15) no
    N1 H15 . . 0.88(2) no
    N1 H14 . . 0.94(2) no
    C1 C2 . . 1.5435(16) no
    C2 C9 . . 1.5172(15) no
    C3 C8 . . 1.3868(16) no
    C3 C4 . . 1.3888(16) no
    C4 C5 . . 1.3831(19) no
    C5 C6 . . 1.382(2) no
    C6 C7 . . 1.375(2) no
    C7 C8 . . 1.3870(17) no
    C9 C14 . . 1.3896(16) no
    C9 C10 . . 1.3837(17) no
    C10 C11 . . 1.386(2) no
    C11 C12 . . 1.373(2) no
    C12 C13 . . 1.375(2) no
    C13 C14 . . 1.388(2) no
    C1 H1 . . 0.9800 no
    C2 H2 . . 0.9800 no
    C4 H3 . . 0.9300 no
    C5 H4 . . 0.9300 no
    C6 H5 . . 0.9300 no
    C7 H6 . . 0.9300 no
    C8 H7 . . 0.9300 no
    C10 H8 . . 0.9300 no
    C11 H9 . . 0.9300 no
    C12 H10 . . 0.9300 no
    C13 H11 . . 0.9300 no
    C14 H12 . . 0.9300 no
loop_
    _geom_angle_atom_site_label_1
    _geom_angle_atom_site_label_2
    _geom_angle_atom_site_label_3
    _geom_angle_site_symmetry_1
    _geom_angle_site_symmetry_2
    _geom_angle_site_symmetry_3
    _geom_angle
    _geom_angle_publ_flag
    C1 O1 H13 . . . 108.0(11) no
    O1 C1 C3 . . . 112.57(9) yes
    C2 C1 C3 . . . 112.55(9) no
    H14 N1 H15 . . . 108.3(17) no
    O1 C1 C2 . . . 107.90(9) yes
    C2 N1 H14 . . . 107.2(12) no
    C2 N1 H15 . . . 109.4(12) no
    N1 C2 C9 . . . 115.19(9) yes
    C1 C2 C9 . . . 112.28(9) no
    N1 C2 C1 . . . 106.72(9) yes
    C1 C3 C4 . . . 119.87(10) no
    C1 C3 C8 . . . 121.46(10) no
    C4 C3 C8 . . . 118.66(10) no
    C3 C4 C5 . . . 120.64(11) no
    C4 C5 C6 . . . 120.21(12) no
    C5 C6 C7 . . . 119.59(12) no
    C6 C7 C8 . . . 120.39(13) no
    C3 C8 C7 . . . 120.49(12) no
    C2 C9 C10 . . . 119.74(10) no
    C2 C9 C14 . . . 122.38(10) no
    C10 C9 C14 . . . 117.86(11) no
    C9 C10 C11 . . . 121.26(12) no
    C10 C11 C12 . . . 120.37(13) no
    C11 C12 C13 . . . 119.19(13) no
    C12 C13 C14 . . . 120.66(12) no
    C9 C14 C13 . . . 120.65(11) no
    O1 C1 H1 . . . 108.00 no
    C2 C1 H1 . . . 108.00 no
    C3 C1 H1 . . . 108.00 no
    N1 C2 H2 . . . 107.00 no
    C1 C2 H2 . . . 107.00 no
    C9 C2 H2 . . . 107.00 no
    C3 C4 H3 . . . 120.00 no
    C5 C4 H3 . . . 120.00 no
    C4 C5 H4 . . . 120.00 no
    C6 C5 H4 . . . 120.00 no
    C5 C6 H5 . . . 120.00 no
    C7 C6 H5 . . . 120.00 no
    C6 C7 H6 . . . 120.00 no
    C8 C7 H6 . . . 120.00 no
    C3 C8 H7 . . . 120.00 no
    C7 C8 H7 . . . 120.00 no
    C9 C10 H8 . . . 119.00 no
    C11 C10 H8 . . . 119.00 no
    C10 C11 H9 . . . 120.00 no
    C12 C11 H9 . . . 120.00 no
    C11 C12 H10 . . . 120.00 no
    C13 C12 H10 . . . 120.00 no
    C12 C13 H11 . . . 120.00 no
    C14 C13 H11 . . . 120.00 no
    C9 C14 H12 . . . 120.00 no
    C13 C14 H12 . . . 120.00 no
loop_
    _geom_torsion_atom_site_label_1
    _geom_torsion_atom_site_label_2
    _geom_torsion_atom_site_label_3
    _geom_torsion_atom_site_label_4
    _geom_torsion_site_symmetry_1
    _geom_torsion_site_symmetry_2
    _geom_torsion_site_symmetry_3
    _geom_torsion_site_symmetry_4
    _geom_torsion
    _geom_torsion_publ_flag
    O1 C1 C2 N1 . . . . 59.72(11) y
    O1 C1 C2 C9 . . . . -67.39(11) y
    C3 C1 C2 N1 . . . . -175.47(9) y
    C3 C1 C2 C9 . . . . 57.42(12) y
    O1 C1 C3 C4 . . . . -159.70(11) no
    O1 C1 C3 C8 . . . . 19.56(15) no
    C2 C1 C3 C4 . . . . 78.10(13) no
    C2 C1 C3 C8 . . . . -102.65(12) no
    N1 C2 C9 C10 . . . . 136.09(11) no
    N1 C2 C9 C14 . . . . -45.66(15) no
    C1 C2 C9 C10 . . . . -101.48(12) no
    C1 C2 C9 C14 . . . . 76.77(13) no
    C1 C3 C4 C5 . . . . 178.33(12) no
    C8 C3 C4 C5 . . . . -0.94(19) no
    C1 C3 C8 C7 . . . . -178.29(12) no
    C4 C3 C8 C7 . . . . 0.98(18) no
    C3 C4 C5 C6 . . . . 0.1(2) no
    C4 C5 C6 C7 . . . . 0.6(2) no
    C5 C6 C7 C8 . . . . -0.6(2) no
    C6 C7 C8 C3 . . . . -0.2(2) no
    C2 C9 C10 C11 . . . . 177.69(11) no
    C14 C9 C10 C11 . . . . -0.64(18) no
    C2 C9 C14 C13 . . . . -177.49(11) no
    C10 C9 C14 C13 . . . . 0.80(18) no
    C9 C10 C11 C12 . . . . 0.0(2) no
    C10 C11 C12 C13 . . . . 0.5(2) no
    C11 C12 C13 C14 . . . . -0.4(2) no
    C12 C13 C14 C9 . . . . -0.3(2) no
loop_
    _geom_hbond_atom_site_label_D
    _geom_hbond_atom_site_label_H
    _geom_hbond_atom_site_label_A
    _geom_hbond_site_symmetry_A
    _geom_hbond_distance_DH
    _geom_hbond_distance_HA
    _geom_hbond_distance_DA
    _geom_hbond_angle_DHA
    O1 H13 N1 2_656 0.95(2) 1.86(2) 2.7977(16) 173.1(16)
    N1 H15 <i>CgB</i> 3_766 0.88(2) 2.670(19) 3.5125(14) 160.3(15)
    C12 H10 <i>CgA</i> 4_565 0.93 2.801 3.6780(17) 158
_shelx_hkl_file
;
   0  -7   3 19.5082 4.13864   1 0.28714-0.18160-0.95762-0.91711 0.09826 0.29253
   0  -7   2 26.4537 4.76209   1 0.27961-0.20930-0.95634-0.91841-0.00616 0.26663
   0  -7   1 4.74445 5.17348   1 0.23998-0.20491-0.95058-0.92418-0.12478 0.25493
   0  -7   0 6.97606 5.56497   1 0.14594-0.14610-0.93738-0.93738-0.26505 0.26488
   0  -7  -1 3.29983 4.96691   1-0.04092 0.00553-0.91416-0.96062-0.39940 0.26890
   0  -7  -2 33.8187 4.46252   1-0.23796 0.16735-0.89657-0.97823-0.42408 0.16325
   0  -7  -3  17.087 3.89725   1-0.30695 0.20110-0.89698-0.97782-0.38939-0.00176
  -1  -7  -3 163.418 5.72912   1-0.37025 0.16894-0.90028-0.97453-0.32066-0.09630
  -1  -7  -2 0.36753 5.07933   1-0.35667 0.19059-0.89340-0.98140-0.35957 0.07294
  -1  -7  -1  28.066  4.6962   1-0.10770-0.02315-0.91218-0.96261-0.40985 0.25354
  -1  -7   0 99.8652 5.86813   1 0.16155-0.25718-0.94805-0.92673-0.22020 0.19421
  -1  -7   1 87.5581 5.61128   1 0.24037-0.30076-0.95992-0.91485-0.07377 0.17811
  -1  -7   2  47.126 5.26138   1 0.26534-0.29050-0.96329-0.91147 0.03276 0.20190
  -1  -7   3 300.598  7.4302   1 0.26454-0.25447-0.96282-0.91192 0.12384 0.24115
  -2  -7   3 33.0117 4.43418   1 0.23200-0.31740-0.96751-0.90724 0.15926 0.17993
  -2  -7   2-6.57392 5.58132   1 0.24098-0.36161-0.97019-0.90457 0.08917 0.11969
  -2  -7   1 62.5699 5.30215   1 0.23427-0.39013-0.97086-0.90391 0.01508 0.06346
  -2  -7   0    0.00 5.42013   1 0.20837-0.39946-0.96834-0.90644-0.07596 0.02417
  -2  -7  -1 291.368 7.85635   1-0.33143 0.10511-0.89535-0.97945-0.37616 0.19404
  -2  -7  -2 3.76376 4.66017   1-0.42307 0.16152-0.90229-0.97252-0.19467-0.11777
  -3  -7  -2 134.947 5.99776   1-0.38716 0.03014-0.92083-0.95399-0.05912-0.27913
  -3  -7  -1 124.157 7.14753   1-0.21297-0.10882-0.94840-0.92641 0.16861-0.37653
  -3  -7   0 36.7793 5.09594   1 0.14806-0.43462-0.98190-0.89289 0.15354-0.23114
  -3  -7   1 188.636 6.74362   1 0.19009-0.44142-0.97881-0.89597 0.12441-0.07168
  -3  -7   2 34.0362 4.56391   1 0.19532-0.41141-0.97517-0.89960 0.15311 0.02994
  -3  -7   3 92.9378 5.52599   1 0.18427-0.36513-0.97071-0.90405 0.19811 0.11527
  -4  -7   2-1.29668 4.85715   1 0.12156-0.43313-0.97627-0.89850 0.20527-0.04803
  -4  -7   1 54.9705 4.95614   1 0.09392-0.44072-0.97886-0.89592 0.20018-0.17327
  -4  -7   0 55.8412 5.25776   1-0.01155-0.37048-0.97396-0.90084 0.21483-0.31823
  -4  -7  -1 80.9319 7.28934   1-0.23025-0.18700-0.95070-0.92411 0.13776-0.37149
  -5  -7   1 80.1417 5.26438   1-0.02335-0.41891-0.97282-0.90198 0.21544-0.21433
 -11  -6   4  20.418 3.86001   1-0.26761-0.64175-0.84064-0.76634 0.38097-0.14370
 -11  -6   3 508.446 10.1691   1-0.30652-0.63807-0.84023-0.76676 0.34775-0.24081
 -11  -6   2-0.36763 4.65019   1-0.36213-0.61768-0.83689-0.77012 0.29728-0.32066
 -11  -6   1 35.2164   4.199   1-0.42745-0.58760-0.83122-0.77580 0.22671-0.38042
 -11  -6   0 75.7537 4.51364   1-0.49366-0.55661-0.82408-0.78295 0.13408-0.41811
 -10  -6  -2 61.7445 4.27308   1-0.56401-0.46126-0.81299-0.79406-0.01293-0.50594
 -10  -6  -1 34.8347  4.4179   1-0.50742-0.48262-0.82118-0.78586 0.11431-0.50286
 -10  -6   0 195.473 7.39245   1-0.43248-0.52233-0.83020-0.77682 0.22176-0.47999
 -10  -6   1-0.93121 5.53854   1-0.34983-0.56975-0.83873-0.76828 0.30720-0.43510
 -10  -6   2 20.6455 4.49253   1-0.27094-0.61341-0.84544-0.76156 0.36985-0.36743
 -10  -6   3 7.67009 5.29505   1-0.20564-0.64348-0.84937-0.75761 0.41236-0.27962
 -10  -6   4  57.268 5.36056   1-0.16022-0.65367-0.85014-0.75684 0.43956-0.17649
 -10  -6   5 25.4606  4.4465   1-0.13816-0.64050-0.84761-0.75935 0.45585-0.06245
 -10  -6   6 371.111 7.71619   1-0.14310-0.60033-0.84149-0.76546 0.46285 0.06087
  -9  -6   7 24.2916 3.65795   1-0.06845-0.54428-0.83998-0.76695 0.49969 0.18016
  -9  -6   6 172.524 6.58193   1-0.03551-0.61245-0.84951-0.75743 0.49712 0.05241
  -9  -6   5 218.094 6.85962   1-0.03285-0.65034-0.85530-0.75165 0.48890-0.06969
  -9  -6   4 12.5152 5.99118   1-0.05585-0.66257-0.85796-0.74901 0.47650-0.18762
  -9  -6   3 20.8569 6.96341   1-0.10416-0.64950-0.85736-0.74962 0.45711-0.29855
  -9  -6   2  17.976 6.38662   1-0.17702-0.61186-0.85318-0.75381 0.42450-0.39627
  -9  -6   1 401.597 9.49463   1-0.26946-0.55465-0.84552-0.76148 0.37093-0.47303
  -9  -6   0 52.5122 5.15595   1-0.37016-0.48918-0.83533-0.77169 0.29126-0.52368
  -9  -6  -1 447.391 9.43524   1-0.46415-0.43042-0.82434-0.78269 0.18658-0.54932
  -9  -6  -2 36.7575 5.02768   1-0.53846-0.39134-0.81438-0.79266 0.06291-0.55598
  -9  -6  -3 27.9232 4.21539   1-0.58451-0.38053-0.80676-0.80030-0.07428-0.54911
  -8  -6  -4 43.9299 4.18441   1-0.60062-0.30418-0.79958-0.80748-0.15898-0.56893
  -8  -6  -3 164.012 6.10498   1-0.57549-0.29408-0.80514-0.80191-0.01730-0.58029
  -8  -6  -2 1182.34  20.051   1-0.51472-0.31962-0.81436-0.79267 0.11906-0.58632
  -8  -6  -1 563.274 11.1594   1-0.42160-0.37750-0.82657-0.78045 0.24504-0.58198
  -8  -6   0 405.808 10.3766   1-0.30500-0.45887-0.84007-0.76694 0.34945-0.55606
  -8  -6   1 12.0753 6.20085   1-0.18331-0.54534-0.85219-0.75480 0.42223-0.49852
  -8  -6   2  157.06 7.28486   1-0.07758-0.61583-0.86059-0.74640 0.46359-0.40956
  -8  -6   3 19.4011 6.84365   1-0.00025-0.65793-0.86449-0.74248 0.48380-0.29943
  -8  -6   4 55.3233 6.01761   1 0.04693-0.66989-0.86444-0.74252 0.49452-0.17983
  -8  -6   5-12.6609 6.01753   1 0.06703-0.65475-0.86122-0.74573 0.50309-0.05807
  -8  -6   6 8.72729 6.68796   1 0.06250-0.61499-0.85526-0.75167 0.51208 0.06326
  -8  -6   7 89.9387 5.53346   1 0.03177-0.54903-0.84634-0.76059 0.52043 0.18523
  -7  -6   7 130.971 6.29243   1 0.12017-0.54197-0.85041-0.75651 0.52556 0.20592
  -7  -6   6-2.58471 5.63917   1 0.15211-0.60914-0.85912-0.74781 0.51149 0.08965
  -7  -6   5 7.50064 6.58007   1 0.16108-0.65334-0.86543-0.74151 0.50023-0.02941
  -7  -6   4 142.153 7.57851   1 0.14727-0.67475-0.86948-0.73747 0.49368-0.15318
  -7  -6   3-3.87455 6.96493   1 0.10602-0.66874-0.87069-0.73627 0.49096-0.28079
  -7  -6   2  94.635 7.29619   1 0.02940-0.62735-0.86778-0.73920 0.48550-0.40565
  -7  -6   1 63.6968 6.18202   1-0.08776-0.54541-0.85918-0.74781 0.46156-0.51203
  -7  -6   0-7.82226 6.93109   1-0.23471-0.43370-0.84488-0.76212 0.39935-0.58015
  -7  -6  -1  209.24 8.48936   1-0.38046-0.32318-0.82803-0.77898 0.29367-0.60480
  -7  -6  -2 221.723 8.38035   1-0.49553-0.24333-0.81293-0.79410 0.16063-0.60208
  -7  -6  -3 37.4705 4.92854   1-0.56961-0.20449-0.80193-0.80511 0.01961-0.59139
  -7  -6  -4 7.66754 5.08607   1-0.60445-0.20488-0.79541-0.81164-0.11995-0.58215
  -7  -6  -5 86.2827 4.78952   1-0.60069-0.24387-0.79328-0.81378-0.25853-0.57390
  -6  -6  -5 37.3766 4.40335   1-0.61250-0.13659-0.78732-0.81974-0.23411-0.57251
  -6  -6  -4 2.10084  5.3946   1-0.61011-0.10375-0.78970-0.81734-0.10254-0.57376
  -6  -6  -3 96.8729 6.25887   1-0.57032-0.10831-0.79684-0.81019 0.03800-0.58397
  -6  -6  -2-2.77419 7.38879   1-0.48439-0.15901-0.80972-0.79730 0.18800-0.60364
  -6  -6  -1 56.7216 6.50991   1-0.34188-0.26629-0.82871-0.77830 0.33421-0.61953
  -6  -6   0 723.278  14.243   1-0.15523-0.41771-0.85028-0.75671 0.44220-0.59719
  -6  -6   1 472.246  11.421   1 0.02204-0.55975-0.86681-0.74017 0.48550-0.51018
  -6  -6   2 803.955 16.2932   1 0.14448-0.64695-0.87447-0.73249 0.48479-0.37913
  -6  -6   3 490.488 11.5071   1 0.21223-0.67948-0.87547-0.73148 0.47528-0.23930
  -6  -6   4 147.286 7.48266   1 0.24245-0.67447-0.87274-0.73420 0.47338-0.10708
  -6  -6   5 -7.4775 7.26238   1 0.24753-0.64432-0.86782-0.73911 0.48161 0.01502
  -6  -6   6 84.5271 5.86947   1 0.23285-0.59441-0.86117-0.74574 0.49787 0.12909
  -6  -6   7 172.416 6.58885   1 0.19826-0.52458-0.85260-0.75430 0.51900 0.23828
  -6  -6   8 75.3773 4.73992   1 0.13647-0.42757-0.84103-0.76587 0.54082 0.34678
  -5  -6   8 2.83072 4.74066   1 0.20470-0.40033-0.84219-0.76469 0.53548 0.37793
  -5  -6   7 39.3176 5.01927   1 0.26633-0.49719-0.85314-0.75376 0.50377 0.27932
  -5  -6   6 19.1823 6.55291   1 0.30375-0.56984-0.86148-0.74543 0.47377 0.17899
  -5  -6   5 82.7691 6.79246   1 0.32403-0.62535-0.86824-0.73868 0.44920 0.07323
  -5  -6   4 91.0297 6.61859   1 0.32833-0.66488-0.87378-0.73315 0.43402-0.04191
  -5  -6   3 26.8132 5.67718   1 0.31270-0.68448-0.87799-0.72896 0.43334-0.17155
  -5  -6   2 8.76132 7.74925   1 0.26402-0.67103-0.87970-0.72726 0.45204-0.32058
  -5  -6   1 104.404 7.33371   1 0.15163-0.59387-0.87505-0.73192 0.48346-0.48233
  -5  -6   0 1673.62 28.4479   1-0.05807-0.41941-0.85716-0.74982 0.47696-0.60615
  -5  -6  -1 242.323 8.88466   1-0.30835-0.20435-0.82834-0.77866 0.36695-0.62647
  -5  -6  -2 28.6747 5.42791   1-0.48694-0.06099-0.80386-0.80315 0.19730-0.58714
  -5  -6  -3 11.4035 6.95427   1-0.58086-0.00231-0.78930-0.81772 0.03470-0.55487
  -5  -6  -4 42.0851 5.11593   1-0.61981 0.00141-0.78223-0.82480-0.10644-0.54404
  -5  -6  -5 146.187  6.1643   1-0.62206-0.03157-0.78026-0.82678-0.23150-0.54932
  -5  -6  -6-3.20743 4.42975   1-0.59120-0.09766-0.78252-0.82454-0.34810-0.56304
  -4  -6  -6 28.1701 4.54499   1-0.60009 0.00670-0.77508-0.83197-0.35296-0.53237
  -4  -6  -5  279.87 8.41044   1-0.63028 0.07213-0.77210-0.83494-0.24917-0.50584
  -4  -6  -4 262.807 8.92759   1-0.63353 0.11061-0.77282-0.83421-0.13440-0.49028
  -4  -6  -3 212.432 9.02103   1-0.60375 0.11606-0.77856-0.82845 0.00182-0.49618
  -4  -6  -2 268.315 9.38124   1-0.51300 0.06054-0.79351-0.81349 0.17654-0.54057
  -4  -6  -1 2399.68 34.3111   1-0.28673-0.13051-0.82601-0.78098 0.38968-0.62338
  -4  -6   0 192.044 8.96107   1 0.07731-0.45932-0.86725-0.73973 0.49435-0.59773
  -4  -6   1 135.099 7.87305   1 0.30031-0.64708-0.88226-0.72470 0.43010-0.40315
  -4  -6   2 504.351 12.5517   1 0.37583-0.68737-0.88143-0.72552 0.37686-0.21959
  -4  -6   3 20.5826 5.78241   1 0.39875-0.67506-0.87726-0.72968 0.36491-0.07732
  -4  -6   4  3.9485 8.01459   1 0.40035-0.64144-0.87227-0.73465 0.37843 0.03949
  -4  -6   5 32.2053 6.03303   1 0.38848-0.59433-0.86666-0.74026 0.40624 0.14200
  -4  -6   6 439.767 10.4837   1 0.36404-0.53467-0.86014-0.74676 0.44223 0.23634
  -4  -6   7 174.328 7.14802   1 0.32452-0.45991-0.85221-0.75468 0.48273 0.32617
  -4  -6   8 135.162 5.87898   1 0.26247-0.36264-0.84186-0.76502 0.52487 0.41435
  -3  -6   8 108.208 5.61853   1 0.31057-0.31527-0.84029-0.76658 0.51167 0.45335
  -3  -6   7 347.337 9.06718   1 0.37312-0.41304-0.85002-0.75686 0.45870 0.37600
  -3  -6   6-15.6322 6.80502   1 0.41359-0.48875-0.85735-0.74955 0.40667 0.29771
  -3  -6   5 24.2669 8.15554   1 0.43986-0.55024-0.86324-0.74367 0.35718 0.21687
  -3  -6   4 501.309 11.8504   1 0.45544-0.60106-0.86822-0.73870 0.31245 0.13128
  -3  -6   3 74.6695 7.28012   1 0.46195-0.64280-0.87274-0.73419 0.27661 0.03679
  -3  -6   2 361.877   11.17   1 0.45884-0.67491-0.87732-0.72963 0.25916-0.07608
  -3  -6   1 3.64583 8.67083   1 0.43625-0.68756-0.88250-0.72446 0.28687-0.23412
  -3  -6   0 11.3736 8.64393   1 0.29653-0.58307-0.88187-0.72510 0.43296-0.51054
  -3  -6  -1 475.585 12.1536   1-0.30473-0.01703-0.81773-0.78925 0.38774-0.59564
  -3  -6  -2 474.593 12.0859   1-0.57650 0.21950-0.77511-0.83189 0.09318-0.43141
  -3  -6  -3 69.5946 6.35306   1-0.63702 0.24480-0.76404-0.84297-0.07349-0.39506
  -3  -6  -4    0.00 6.92937   1-0.64789 0.22043-0.76163-0.84539-0.18999-0.40888
  -3  -6  -5 391.343 10.0989   1-0.63523 0.17254-0.76308-0.84395-0.28681-0.44239
  -3  -6  -6 26.5196 4.23656   1-0.60241 0.10449-0.76733-0.83971-0.37468-0.48484
  -3  -6  -7 71.4513    4.59   1-0.54293 0.00978-0.77480-0.83225-0.45876-0.53109
  -2  -6  -7 105.691 5.61041   1-0.54035 0.10268-0.76778-0.83927-0.47770-0.48634
  -2  -6  -6 6.26759 5.45689   1-0.59675 0.19430-0.75960-0.84743-0.41052-0.42319
  -2  -6  -5 290.147 9.33667   1-0.63251 0.26529-0.75378-0.85325-0.34281-0.36058
  -2  -6  -4  280.32 9.21484   1-0.65425 0.32226-0.74959-0.85742-0.27388-0.29918
  -2  -6  -3 260.539 9.09486   1-0.66463 0.36787-0.74687-0.86013-0.20202-0.24072
  -2  -6  -2 17.7063 8.91929   1-0.66306 0.40154-0.74609-0.86089-0.12016-0.19226
  -2  -6  -1 12.8407 9.10291   1-0.59994 0.37365-0.75951-0.84746 0.07995-0.26204
  -2  -6   0 473.284 12.4822   1 0.48019-0.67126-0.87189-0.73507 0.03758-0.08935
  -2  -6   1 217.856 9.09741   1 0.49031-0.64615-0.86880-0.73815 0.06635 0.01221
  -2  -6   2  741.17 15.7275   1 0.49796-0.61857-0.86705-0.73989 0.12141 0.08748
  -2  -6   3 374.886 11.4123   1 0.49946-0.58483-0.86494-0.74199 0.18170 0.15751
  -2  -6   4 1444.81 26.8125   1 0.49347-0.54362-0.86210-0.74481 0.24390 0.22563
  -2  -6   5 23.0092 8.24848   1 0.47867-0.49359-0.85834-0.74856 0.30701 0.29285
  -2  -6   6-6.41142 6.78521   1 0.45300-0.43269-0.85339-0.75350 0.37059 0.35960
  -2  -6   7 67.3361 5.45966   1 0.41275-0.35720-0.84682-0.76006 0.43442 0.42609
  -2  -6   8 134.199 5.99114   1 0.34964-0.25887-0.83769-0.76917 0.49833 0.49250
  -1  -6   8-0.53412 4.70712   1 0.38022-0.19398-0.83427-0.77258 0.48706 0.52958
  -1  -6   7-8.60524 6.05316   1 0.44428-0.29327-0.84284-0.76403 0.41234 0.47398
  -1  -6   6 208.134 8.17047   1 0.48354-0.36775-0.84860-0.75828 0.33716 0.41883
  -1  -6   5 59.7242 6.84172   1 0.50678-0.42623-0.85246-0.75443 0.26031 0.36535
  -1  -6   4 111.204 7.54412   1 0.51734-0.47202-0.85470-0.75220 0.18028 0.31506
  -1  -6   3 52.3646 6.63715   1 0.51602-0.50593-0.85525-0.75166 0.09439 0.27063
  -1  -6   2 435.762 12.4575   1 0.50073-0.52587-0.85352-0.75341-0.00324 0.23793
  -1  -6   1 129.665 8.13716   1 0.46118-0.52155-0.84734-0.75960-0.12879 0.23315
  -1  -6   0 299.809  10.371   1 0.33825-0.43385-0.82641-0.78054-0.34196 0.31600
  -1  -6  -1 86.3361 6.96904   1-0.27985 0.14902-0.74352-0.86345-0.66046 0.50418
  -1  -6  -2 944.045 18.8271   1-0.63473 0.46867-0.72386-0.88312-0.43216 0.14555
  -1  -6  -3  120.91 7.65645   1-0.65165 0.45036-0.73192-0.87507-0.36810-0.04883
  -1  -6  -4-9.48938 7.24763   1-0.63960 0.40308-0.73866-0.86834-0.37804-0.16922
  -1  -6  -5  83.733 6.26555   1-0.61619 0.34444-0.74517-0.86185-0.41229-0.26529
  -1  -6  -6 6.43833 6.02606   1-0.58046 0.27348-0.75242-0.85460-0.45682-0.35109
  -1  -6  -7 31.9742 4.44271   1-0.52703 0.18482-0.76137-0.84567-0.50612-0.43211
   0  -6  -8 46.4155 4.23685   1-0.42526 0.14328-0.76833-0.83871-0.57561-0.46714
   0  -6  -7 93.0449 5.53918   1-0.50240 0.25565-0.75588-0.85115-0.54012-0.37230
   0  -6  -6 12.9086 6.56315   1-0.55099 0.33948-0.74639-0.86063-0.50843-0.27367
   0  -6  -5 21.3663 7.25186   1-0.58126 0.40498-0.73835-0.86866-0.48656-0.16521
   0  -6  -4 17.4319 7.37547   1-0.59398 0.45292-0.73108-0.87591-0.48394-0.03751
   0  -6  -3 155.403 8.30277   1-0.57677 0.47095-0.72486-0.88212-0.51874 0.12761
   0  -6  -2 201.213 9.09209   1-0.46799 0.39740-0.72524-0.88173-0.61280 0.35200
   0  -6  -1 78.7808  7.3956   1-0.11917 0.08381-0.75589-0.85107-0.65208 0.52160
   0  -6   0 611.484  13.985   1 0.24952-0.24966-0.80347-0.80347-0.45298 0.45283
   0  -6   1 97.8356 7.51846   1 0.41617-0.38108-0.82882-0.77811-0.24753 0.37771
   0  -6   2 178.544 9.29021   1 0.48780-0.41747-0.84019-0.76673-0.09617 0.35667
   0  -6   3 155.208 8.60641   1 0.52036-0.41480-0.84523-0.76168 0.02371 0.36712
   0  -6   4 8.92055 7.98702   1 0.53149-0.39070-0.84684-0.76006 0.12681 0.39433
   0  -6   5 17.3886 8.08422   1 0.52674-0.35072-0.84609-0.76079 0.22056 0.43092
   0  -6   6  0.3075  7.2702   1 0.50679-0.29554-0.84331-0.76356 0.30895 0.47285
   0  -6   7 105.685 5.73779   1 0.46870-0.22223-0.83833-0.76853 0.39458 0.51754
   0  -6   8 52.0508 4.42835   1 0.40259-0.12088-0.83019-0.77665 0.47996 0.56248
   0  -5  10 28.8546  4.7491   1 0.50637-0.15418-0.70429-0.63471 0.61581 0.68731
   0  -5   9 53.6271 5.70778   1 0.57907-0.26210-0.71351-0.62550 0.53615 0.63664
   0  -5   8 346.974 9.97896   1 0.62664-0.34491-0.71993-0.61909 0.45648 0.58599
   0  -5   7 1.85782 8.48825   1 0.65801-0.41150-0.72444-0.61459 0.37545 0.53670
   0  -5   6 1.01953 8.40723   1 0.67678-0.46551-0.72738-0.61166 0.29182 0.49000
   0  -5   5 395.192  12.762   1 0.68437-0.50833-0.72881-0.61025 0.20393 0.44757
   0  -5   4  121.27 8.98479   1 0.68053-0.53972-0.72852-0.61055 0.10905 0.41212
   0  -5   3 2643.11 39.7148   1 0.66272-0.55714-0.72594-0.61315 0.00226 0.38859
   0  -5   2  488.65 13.4129   1 0.62312-0.55277-0.71955-0.61955-0.12662 0.38715
   0  -5   1 129.386 9.11013   1 0.53694-0.50182-0.70515-0.63396-0.30069 0.43088
   0  -5   0 8.58382 9.44586   1 0.31134-0.31145-0.66956-0.66956-0.56511 0.56499
   0  -5  -1 125.891 8.69156   1-0.25138 0.21604-0.59798-0.74115-0.80074 0.67029
   0  -5  -2 479.719  13.106   1-0.65764 0.58707-0.56748-0.77166-0.65488 0.39411
   0  -5  -3 2578.23 39.3577   1-0.74541 0.63961-0.57121-0.76795-0.53247 0.14137
   0  -5  -4 114.728 7.81783   1-0.75806 0.61702-0.57806-0.76111-0.49583-0.02559
   0  -5  -5 422.457 12.4028   1-0.75014 0.57387-0.58466-0.75452-0.50041-0.15134
   0  -5  -6 17.3296 7.96167   1-0.73130 0.51981-0.59124-0.74795-0.52522-0.25685
   0  -5  -7 9.28663 7.65795   1-0.70265 0.45592-0.59825-0.74096-0.56094-0.35146
   0  -5  -8 313.985  9.5673   1-0.66253 0.38058-0.60616-0.73306-0.60286-0.43986
   0  -5  -9 61.3262 5.46377   1-0.60685 0.28967-0.61560-0.72363-0.64820-0.52485
   0  -5 -10 33.4954 4.53101   1-0.52602 0.17361-0.62778-0.71146-0.69468-0.60870
  -1  -5 -10 79.5415 5.04027   1-0.54176 0.09388-0.63315-0.70610-0.67879-0.65039
  -1  -5  -9 17.0558 5.83704   1-0.62887 0.21622-0.62098-0.71826-0.62056-0.57829
  -1  -5  -8 102.545  6.6206   1-0.68729 0.30987-0.61202-0.72721-0.56259-0.50594
  -1  -5  -7 130.266 8.00633   1-0.72900 0.38681-0.60485-0.73436-0.50578-0.43243
  -1  -5  -6 177.786 8.72465   1-0.75908 0.45212-0.59885-0.74035-0.45117-0.35671
  -1  -5  -5 560.744 13.7113   1-0.78036 0.50863-0.59359-0.74560-0.40055-0.27701
  -1  -5  -4-11.4161 9.64838   1-0.79473 0.55823-0.58862-0.75056-0.35772-0.18951
  -1  -5  -3 72.6088 7.36501   1-0.80348 0.60221-0.58318-0.75599-0.33277-0.08414
  -1  -5  -2 1673.13 32.5964   1-0.80371 0.63767-0.57522-0.76394-0.36410 0.07752
  -1  -5  -1 87.9032 7.74017   1-0.60635 0.47555-0.57077-0.76837-0.69707 0.54081
  -1  -5   0 256.296  11.379   1 0.48462-0.58020-0.70752-0.63161-0.36420 0.33826
  -1  -5   1 1074.22 21.5095   1 0.61638-0.67672-0.73176-0.60735-0.11335 0.21774
  -1  -5   2 719.338 16.1194   1 0.65311-0.67823-0.73759-0.60151 0.01162 0.22309
  -1  -5   3 8799.98 71.2783   1 0.66895-0.65884-0.73919-0.59990 0.10608 0.25896
  -1  -5   4 2.72752 10.5918   1 0.67378-0.62844-0.73884-0.60024 0.18889 0.30647
  -1  -5   5 558.634 14.1088   1 0.66985-0.58928-0.73717-0.60190 0.26609 0.35960
  -1  -5   6 653.439  14.505   1 0.65739-0.54158-0.73434-0.60471 0.34020 0.41582
  -1  -5   7 24.1338  8.8656   1 0.63560-0.48457-0.73036-0.60868 0.41247 0.47387
  -1  -5   8 1321.59 25.2364   1 0.60266-0.41640-0.72507-0.61396 0.48364 0.53303
  -1  -5   9 1.98054 5.99637   1 0.55499-0.33350-0.71808-0.62094 0.55420 0.59279
  -1  -5  10 388.474 8.83687   1 0.48476-0.22804-0.70856-0.63045 0.62463 0.65268
  -2  -5  10 317.681 8.38775   1 0.45615-0.29489-0.71226-0.62676 0.63685 0.61466
  -2  -5   9 516.345 11.6237   1 0.52475-0.39872-0.72216-0.61686 0.57564 0.54554
  -2  -5   8  401.77 10.6431   1 0.57242-0.48163-0.72974-0.60930 0.51460 0.47626
  -2  -5   7 320.001 10.6958   1 0.60635-0.55078-0.73580-0.60325 0.45407 0.40646
  -2  -5   6 614.942 14.2778   1 0.63004-0.60970-0.74078-0.59829 0.39445 0.33576
  -2  -5   5 76.9272  7.8971   1 0.64554-0.66044-0.74493-0.59415 0.33634 0.26354
  -2  -5   4 14.1829  9.7581   1 0.65424-0.70436-0.74848-0.59061 0.28082 0.18874
  -2  -5   3 190.863 10.7416   1 0.65721-0.74256-0.75168-0.58742 0.23011 0.10913
  -2  -5   2 767.111 16.1266   1 0.65552-0.77611-0.75501-0.58411 0.18980 0.01910
  -2  -5   1 4301.32 50.1078   1 0.65014-0.80596-0.75975-0.57937 0.17922-0.10063
  -2  -5   0    0.00 9.43848   1 0.61494-0.80598-0.77087-0.56827 0.32595-0.37769
  -2  -5  -1 1055.92 21.2725   1-0.58733 0.36105-0.64160-0.69755 0.31623-0.49830
  -2  -5  -2 1290.53 25.2751   1-0.76751 0.50600-0.60729-0.73187-0.00975-0.30264
  -2  -5  -3  110.82 8.15217   1-0.79389 0.49715-0.60257-0.73660-0.13565-0.30706
  -2  -5  -4 358.832 11.7717   1-0.79813 0.46617-0.60242-0.73676-0.22753-0.34551
  -2  -5  -5 548.528 13.3021   1-0.79079 0.42360-0.60428-0.73492-0.30800-0.39537
  -2  -5  -6    0.00 7.55052   1-0.77342 0.37099-0.60758-0.73163-0.38335-0.45034
  -2  -5  -7 14.6803 6.74451   1-0.74520 0.30754-0.61225-0.72697-0.45604-0.50798
  -2  -5  -8 284.101  9.2047   1-0.70353 0.23064-0.61853-0.72071-0.52725-0.56709
  -2  -5  -9 151.105 6.43547   1-0.64267 0.13455-0.62699-0.71225-0.59774-0.62692
  -2  -5 -10 29.8679 3.84162   1-0.54694 0.00359-0.63937-0.69989-0.66826-0.68673
  -3  -5  -9-5.19623 4.88638   1-0.64845 0.04486-0.63347-0.70578-0.58187-0.66861
  -3  -5  -8-2.29659 5.95091   1-0.71241 0.14405-0.62541-0.71383-0.49922-0.62092
  -3  -5  -7 286.264 9.52778   1-0.75334 0.22022-0.62003-0.71920-0.41488-0.57495
  -3  -5  -6 2.34224  7.5098   1-0.77792 0.28002-0.61673-0.72249-0.32657-0.53293
  -3  -5  -5 94.1587 7.74398   1-0.78797 0.32531-0.61549-0.72372-0.23114-0.49804
  -3  -5  -4  0.5341 8.59548   1-0.78172 0.35428-0.61688-0.72232-0.12279-0.47605
  -3  -5  -3 375.205 12.0488   1-0.75037 0.35817-0.62264-0.71654 0.01096-0.47948
  -3  -5  -2 5358.45 55.9591   1-0.66116 0.30419-0.63835-0.70082 0.20081-0.53900
  -3  -5  -1 29.3955 9.97831   1-0.37308 0.05134-0.68330-0.65586 0.50339-0.71126
  -3  -5   0 622.071 14.8617   1 0.27070-0.55721-0.75811-0.58104 0.64430-0.72185
  -3  -5   1 2017.73 35.1013   1 0.54843-0.79972-0.77172-0.56741 0.45808-0.40531
  -3  -5   2 252.668 10.8212   1 0.60334-0.81939-0.76669-0.57243 0.37418-0.19108
  -3  -5   3 1137.15 22.1375   1 0.61635-0.79718-0.76129-0.57782 0.36025-0.04683
  -3  -5   4 2488.43 39.0345   1 0.61632-0.76191-0.75635-0.58275 0.37751 0.06624
  -3  -5   5 1335.38 26.4321   1 0.60827-0.71863-0.75146-0.58762 0.41028 0.16379
  -3  -5   6 1536.10 30.6585   1 0.59275-0.66788-0.74628-0.59279 0.45164 0.25276
  -3  -5   7 76.2335 6.95499   1 0.56894-0.60885-0.74048-0.59858 0.49810 0.33663
  -3  -5   8 22.2638 7.47915   1 0.53505-0.53972-0.73374-0.60531 0.54767 0.41738
  -3  -5   9  563.89 12.4222   1 0.48778-0.45723-0.72561-0.61342 0.59902 0.49636
  -3  -5  10 924.047 17.2011   1 0.42045-0.35466-0.71528-0.62374 0.65099 0.57471
  -3  -5  11  121.43 5.20443   1 0.31426-0.21324-0.70051-0.63850 0.70174 0.65428
  -4  -5  11 2.01263 4.06968   1 0.27359-0.26804-0.70240-0.63662 0.70652 0.62369
  -4  -5  10  399.01 9.37914   1 0.37743-0.40711-0.71751-0.62152 0.66558 0.53432
  -4  -5   9 155.737  7.8848   1 0.44361-0.50852-0.72827-0.61077 0.62270 0.44687
  -4  -5   8 449.097 11.2885   1 0.48984-0.58998-0.73687-0.60218 0.58087 0.35837
  -4  -5   7 2.37109 8.36293   1 0.52240-0.65777-0.74412-0.59495 0.54198 0.26694
  -4  -5   6 28.1806 9.89558   1 0.54414-0.71474-0.75047-0.58861 0.50810 0.17049
  -4  -5   5 55.5343 7.18401   1 0.55606-0.76189-0.75620-0.58289 0.48222 0.06605
  -4  -5   4 2025.74 35.4798   1 0.55722-0.79828-0.76153-0.57757 0.46917-0.05123
  -4  -5   3 20.2025 9.56691   1 0.54285-0.81914-0.76642-0.57270 0.47719-0.18958
  -4  -5   2 941.518 18.6641   1 0.49706-0.80858-0.76991-0.56922 0.51956-0.36226
  -4  -5   1 277.109  10.793   1 0.36981-0.71656-0.76692-0.57222 0.60482-0.57786
  -4  -5   0 27.8075 9.58452   1 0.06258-0.44457-0.74189-0.59727 0.65960-0.76296
  -4  -5  -1 2934.19 41.8605   1-0.33938-0.07784-0.69421-0.64496 0.51935-0.75303
  -4  -5  -2 137.105 8.97842   1-0.58963 0.13718-0.65811-0.68107 0.29142-0.65543
  -4  -5  -3 357.965 11.4805   1-0.70671 0.21904-0.63923-0.69995 0.10095-0.59528
  -4  -5  -4 -0.5231 9.13554   1-0.75944 0.23654-0.63007-0.70913-0.04908-0.57557
  -4  -5  -5  151.85 7.83313   1-0.77878 0.22065-0.62620-0.71301-0.17384-0.58114
  -4  -5  -6 1555.89 28.5374   1-0.77635 0.18299-0.62570-0.71352-0.28360-0.60170
  -4  -5  -7 217.739 8.56241   1-0.75559 0.12700-0.62780-0.71144-0.38448-0.63115
  -4  -5  -8 234.114 8.00023   1-0.71495 0.05113-0.63243-0.70682-0.48045-0.66550
  -4  -5  -9 174.945 6.27491   1-0.64571-0.05335-0.64034-0.69892-0.57515-0.70113
  -5  -5  -9 66.3901 4.22488   1-0.63212-0.16240-0.64768-0.69159-0.58053-0.72156
  -5  -5  -8 84.0927  5.1464   1-0.71168-0.04761-0.63943-0.69983-0.47266-0.69911
  -5  -5  -7 224.726 8.13619   1-0.75368 0.02962-0.63529-0.70395-0.36619-0.67525
  -5  -5  -6 51.0777 5.89195   1-0.77178 0.08295-0.63410-0.70514-0.25551-0.65561
  -5  -5  -5 147.605 7.96586   1-0.76831 0.11471-0.63584-0.70339-0.13638-0.64441
  -5  -5  -4 47.7196 6.44207   1-0.73986 0.12149-0.64120-0.69801-0.00383-0.64663
  -5  -5  -3 50.6909 6.53137   1-0.67610 0.09296-0.65173-0.68747 0.14820-0.66833
  -5  -5  -2 617.248 14.6028   1-0.55583 0.00792-0.67002-0.66917 0.32350-0.71331
  -5  -5  -1 402.844 12.3006   1-0.34906-0.16362-0.69851-0.64066 0.50706-0.76654
  -5  -5   0 3412.00 44.6911   1-0.06185-0.41560-0.73263-0.60653 0.63581-0.76497
  -5  -5   1 228.458 10.4667   1 0.20300-0.64522-0.75732-0.58183 0.65239-0.65123
  -5  -5   2 1616.85 31.9168   1 0.36454-0.77153-0.76663-0.57251 0.60734-0.47586
  -5  -5   3 19.0391 9.68521   1 0.44380-0.81556-0.76696-0.57217 0.56609-0.30427
  -5  -5   4-9.17018 9.35863   1 0.47847-0.81500-0.76364-0.57547 0.54659-0.15445
  -5  -5   5 2451.85 38.0262   1 0.48893-0.79023-0.75879-0.58031 0.54635-0.02389
  -5  -5   6 456.007 12.7861   1 0.48385-0.74991-0.75306-0.58603 0.55994 0.09284
  -5  -5   7 306.776 10.5386   1 0.46627-0.69711-0.74651-0.59257 0.58293 0.20018
  -5  -5   8 771.924 15.0889   1 0.43635-0.63196-0.73896-0.60011 0.61210 0.30133
  -5  -5   9 620.044  12.606   1 0.39186-0.55223-0.73000-0.60905 0.64495 0.39882
  -5  -5  10  19.204 4.50013   1 0.32682-0.45197-0.71881-0.62022 0.67901 0.49507
  -5  -5  11 35.9718 4.02648   1 0.22362-0.31354-0.70318-0.63585 0.71019 0.59422
  -6  -5  10 34.4214  4.5582   1 0.26831-0.48893-0.71906-0.61998 0.68965 0.45863
  -6  -5   9 82.0303 6.14408   1 0.33233-0.58817-0.73065-0.60841 0.66396 0.35399
  -6  -5   8 510.042 11.6388   1 0.37453-0.66560-0.73985-0.59922 0.63922 0.24840
  -6  -5   7  651.36 13.5898   1 0.40074-0.72704-0.74750-0.59159 0.61828 0.13902
  -6  -5   6 24.1612 9.05185   1 0.41258-0.77412-0.75392-0.58517 0.60364 0.02333
  -6  -5   5  91.027 7.71498   1 0.40890-0.80567-0.75916-0.57994 0.59801-0.10135
  -6  -5   4 37.8388 7.14021   1 0.38514-0.81714-0.76287-0.57625 0.60400-0.23767
  -6  -5   3 1319.23 25.8484   1 0.33149-0.79871-0.76400-0.57513 0.62245-0.38645
  -6  -5   2 59.4004 7.07814   1 0.23114-0.73359-0.76027-0.57887 0.64689-0.54121
  -6  -5   1 145.518  8.8557   1 0.06653-0.60422-0.74824-0.59091 0.65343-0.67808
  -6  -5   0 91.2913 8.18531   1-0.15334-0.41958-0.72652-0.61264 0.60338-0.75835
  -6  -5  -1 121.821 8.42281   1-0.37467-0.23347-0.70034-0.63884 0.48365-0.76894
  -6  -5  -2 90.1289 7.68313   1-0.54654-0.09684-0.67738-0.66181 0.32632-0.74194
  -6  -5  -3 35.2269 6.18991   1-0.65967-0.01894-0.66084-0.67837 0.16636-0.71230
  -6  -5  -4 13.9118 6.93518   1-0.72643 0.01259-0.65020-0.68901 0.01804-0.69431
  -6  -5  -5 123.711 7.29911   1-0.75946 0.01039-0.64416-0.69507-0.11726-0.68934
  -6  -5  -6 827.752 15.8271   1-0.76615-0.01815-0.64169-0.69756-0.24233-0.69459
  -6  -5  -7 207.919 7.53053   1-0.74858-0.07095-0.64233-0.69692-0.36095-0.70630
  -6  -5  -8  3.2987 4.83508   1-0.70203-0.15273-0.64634-0.69293-0.47781-0.71976
  -7  -5  -8 -0.6106 4.05027   1-0.68289-0.26734-0.65329-0.68599-0.49951-0.72387
  -7  -5  -7 14.2157 5.45861   1-0.74026-0.17474-0.64886-0.69040-0.36988-0.72317
  -7  -5  -6 224.643 7.99812   1-0.76032-0.11945-0.64839-0.69086-0.24387-0.71886
  -7  -5  -5 21.3717 5.33009   1-0.75334-0.09119-0.65115-0.68809-0.11462-0.71778
  -7  -5  -4 24.2821 5.72745   1-0.71961-0.08969-0.65730-0.68192 0.02110-0.72318
  -7  -5  -3 61.0008 6.73451   1-0.65488-0.11919-0.66740-0.67182 0.16437-0.73613
  -7  -5  -2 17.8296 8.98366   1-0.55241-0.18643-0.68199-0.65721 0.31213-0.75356
  -7  -5  -1 12.5839 8.22377   1-0.40779-0.29583-0.70090-0.63829 0.45316-0.76426
  -7  -5   0 261.504 10.2791   1-0.22942-0.43897-0.72188-0.61730 0.56653-0.74731
  -7  -5   1 12.3074 9.25282   1-0.04608-0.58708-0.74051-0.59865 0.63299-0.68345
  -7  -5   2 43.3139  7.4959   1 0.10780-0.70572-0.75304-0.58611 0.65399-0.57412
  -7  -5   3 13.2698 8.13687   1 0.21636-0.77906-0.75894-0.58020 0.64971-0.43952
  -7  -5   4 688.633 15.2277   1 0.28346-0.81092-0.75984-0.57928 0.63982-0.29930
  -7  -5   5 308.647 10.8636   1 0.31922-0.81146-0.75752-0.58160 0.63445-0.16360
  -7  -5   6 109.395 7.51034   1 0.33197-0.78898-0.75307-0.58603 0.63655-0.03538
  -7  -5   7 415.239 11.2378   1 0.32654-0.74831-0.74703-0.59206 0.64570 0.08580
  -7  -5   8 589.992 11.9962   1 0.30464-0.69118-0.73947-0.59961 0.66024 0.20158
  -7  -5   9-10.7683 6.57715   1 0.26498-0.61629-0.73012-0.60895 0.67796 0.31419
  -7  -5  10 60.4581 4.62097   1 0.20158-0.51766-0.71811-0.62094 0.69572 0.42675
  -8  -5  10 1.43258   5.067   1 0.12611-0.53766-0.71578-0.62328 0.69530 0.40136
  -8  -5   9 703.584 14.6016   1 0.18987-0.63665-0.72830-0.61078 0.68517 0.28116
  -8  -5   8 20.8495 5.36705   1 0.22719-0.70920-0.73775-0.60133 0.67337 0.16264
  -8  -5   7 102.336 6.88327   1 0.24481-0.76205-0.74511-0.59399 0.66339 0.04230
  -8  -5   6 321.825 10.4991   1 0.24408-0.79655-0.75064-0.58847 0.65702-0.08166
  -8  -5   5 47.9728 7.19555   1 0.22336-0.81106-0.75418-0.58494 0.65482-0.20979
  -8  -5   4 1.00801 8.84523   1 0.17865-0.80158-0.75521-0.58392 0.65541-0.34069
  -8  -5   3 515.516 13.4493   1 0.10438-0.76254-0.75280-0.58635 0.65388-0.46949
  -8  -5   2 1073.76 21.0388   1-0.00368-0.68972-0.74586-0.59330 0.64025-0.58619
  -8  -5   1 1153.68 23.3573   1-0.14256-0.58606-0.73387-0.60530 0.60086-0.67712
  -8  -5   0  72.678 6.92442   1-0.29721-0.46664-0.71791-0.62128 0.52570-0.73228
  -8  -5  -1  32.588 6.31189   1-0.44498-0.35410-0.70063-0.63857 0.41671-0.75362
  -8  -5  -2  540.27 12.9665   1-0.56789-0.26642-0.68481-0.65440 0.28616-0.75340
  -8  -5  -3 127.851 7.44304   1-0.65888-0.21066-0.67205-0.66717 0.14734-0.74490
  -8  -5  -4 28.5596  5.1826   1-0.71860-0.18617-0.66279-0.67644 0.00855-0.73644
  -8  -5  -5 2.40297  5.9557   1-0.74992-0.19008-0.65691-0.68234-0.12715-0.73106
  -8  -5  -6 46.6576 4.36026   1-0.75408-0.22115-0.65422-0.68504-0.26040-0.72813
  -8  -5  -7 372.608 8.24167   1-0.72699-0.28347-0.65492-0.68435-0.39537-0.72349
  -9  -5  -6 12.1842 4.54959   1-0.74591-0.32479-0.65923-0.68004-0.29363-0.72072
  -9  -5  -5 0.28765 5.64406   1-0.74832-0.28715-0.66154-0.67771-0.15458-0.72943
  -9  -5  -4 65.0965 5.72513   1-0.72208-0.27816-0.66691-0.67233-0.01797-0.73573
  -9  -5  -3-13.2524 6.77959   1-0.66922-0.29579-0.67521-0.66402 0.11782-0.74119
  -9  -5  -2 197.711 8.52138   1-0.58964-0.34014-0.68632-0.65290 0.25056-0.74360
  -9  -5  -1 778.195 15.6708   1-0.48462-0.40993-0.69972-0.63948 0.37436-0.73708
  -9  -5   0 122.134 7.69372   1-0.36012-0.49921-0.71422-0.62497 0.48046-0.71286
  -9  -5   1 637.955 14.0324   1-0.22833-0.59576-0.72793-0.61125 0.56069-0.66276
  -9  -5   2 422.884 12.1744   1-0.10482-0.68404-0.73895-0.60021 0.61239-0.58414
  -9  -5   3 69.4245 6.74954   1-0.00213-0.75150-0.74618-0.59298 0.64032-0.48174
  -9  -5   4 17.2199 8.20164   1 0.07414-0.79254-0.74952-0.58962 0.65330-0.36440
  -9  -5   5 157.686  8.2271   1 0.12424-0.80741-0.74952-0.58961 0.65953-0.24030
  -9  -5   6 89.2575 7.00342   1 0.15092-0.79886-0.74680-0.59232 0.66431-0.11476
  -9  -5   7 43.4293 5.73339   1 0.15677-0.76948-0.74181-0.59730 0.67007 0.00981
  -9  -5   8 1047.36 20.5642   1 0.14277-0.72025-0.73467-0.60442 0.67707 0.13314
  -9  -5   9 193.405  7.2792   1 0.10698-0.64923-0.72508-0.61400 0.68384 0.25669
  -9  -5  10 36.8625 4.58907   1 0.04087-0.54789-0.71181-0.62726 0.68607 0.38478
 -10  -5   9 394.787 8.62582   1 0.01594-0.65365-0.72029-0.61880 0.67192 0.24280
 -10  -5   8  107.97 6.55359   1 0.05182-0.72477-0.73019-0.60892 0.66987 0.11453
 -10  -5   7 19.4128 5.25064   1 0.06350-0.77167-0.73718-0.60193 0.66477-0.01069
 -10  -5   6 138.558 7.28714   1 0.05414-0.79755-0.74173-0.59740 0.65820-0.13445
 -10  -5   5 550.247 12.4649   1 0.02386-0.80250-0.74380-0.59534 0.64950-0.25608
 -10  -5   4 300.236  10.015   1-0.02835-0.78552-0.74312-0.59603 0.63595-0.37286
 -10  -5   3 292.954 9.63967   1-0.10294-0.74616-0.73933-0.59983 0.61278-0.48000
 -10  -5   2 132.579 7.91264   1-0.19787-0.68646-0.73230-0.60688 0.57382-0.57137
 -10  -5   1 50.4879  6.4965   1-0.30691-0.61265-0.72237-0.61682 0.51361-0.64148
 -10  -5   0 167.924 8.02903   1-0.41996-0.53483-0.71055-0.62865 0.43003-0.68823
 -10  -5  -1 2.52431 7.35955   1-0.52580-0.46422-0.69825-0.64097 0.32557-0.71410
 -10  -5  -2 41.7592 5.35804   1-0.61553-0.40972-0.68680-0.65242 0.20581-0.72466
 -10  -5  -3 24.4462 4.96403   1-0.68393-0.37655-0.67716-0.66207 0.07654-0.72572
 -10  -5  -4 380.304 9.26816   1-0.72847-0.36724-0.66985-0.66940-0.05841-0.72109
 -10  -5  -5 53.7422 4.54927   1-0.74676-0.38418-0.66515-0.67411-0.19852-0.71130
 -10  -5  -6 47.9478 4.00121   1-0.73142-0.43475-0.66356-0.67572-0.34939-0.69076
 -11  -5  -5 14.8852 3.36172   1-0.74137-0.48504-0.66779-0.67147-0.26504-0.67059
 -11  -5  -4 70.3714 4.70387   1-0.73575-0.45543-0.67168-0.66757-0.11503-0.69028
 -11  -5  -3 304.041 8.49637   1-0.70128-0.45466-0.67803-0.66121 0.02252-0.69750
 -11  -5  -2 536.311 11.8138   1-0.64408-0.47664-0.68638-0.65286 0.15108-0.69574
 -11  -5  -1 99.0957 6.67693   1-0.56796-0.51752-0.69619-0.64303 0.26916-0.68349
 -11  -5   0 306.987 9.38939   1-0.47782-0.57244-0.70671-0.63250 0.37319-0.65720
 -11  -5   1 213.006 8.32183   1-0.38062-0.63440-0.71692-0.62228 0.45944-0.61312
 -11  -5   2 39.9034 5.55163   1-0.28488-0.69492-0.72574-0.61344 0.52586-0.54922
 -11  -5   3 49.2692 5.88573   1-0.19877-0.74580-0.73231-0.60686 0.57330-0.46633
 -11  -5   4 7.56812 6.91063   1-0.12830-0.78104-0.73616-0.60299 0.60507-0.36778
 -11  -5   5 175.526 7.63494   1-0.07673-0.79738-0.73720-0.60194 0.62552-0.25791
 -11  -5   6 72.8979 6.36398   1-0.04525-0.79362-0.73553-0.60361 0.63853-0.14059
 -11  -5   7 207.333 7.50949   1-0.03441-0.76924-0.73124-0.60789 0.64654-0.01828
 -11  -5   8 41.9755 4.82809   1-0.04572-0.72269-0.72418-0.61493 0.65006 0.10853
 -11  -5   9 678.434 13.3308   1-0.08463-0.64855-0.71361-0.62549 0.64660 0.24232
 -12  -5   8 41.4761 4.77927   1-0.15100-0.71288-0.71637-0.62274 0.61496 0.11782
 -12  -5   7 34.5156 4.47226   1-0.13709-0.76202-0.72387-0.61526 0.61391-0.01145
 -12  -5   6 39.5089 5.14632   1-0.14703-0.78731-0.72819-0.61095 0.60471-0.13258
 -12  -5   5  280.79 9.00293   1-0.17735-0.79222-0.72975-0.60941 0.58775-0.24594
 -12  -5   4 1160.95   22.17   1-0.22606-0.77874-0.72866-0.61051 0.56128-0.34980
 -12  -5   3 17.5156 6.90372   1-0.29077-0.74926-0.72502-0.61416 0.52247-0.44131
 -12  -5   2 12.1948 6.25365   1-0.36765-0.70761-0.71907-0.62012 0.46837-0.51754
 -12  -5   1 91.2157 6.50035   1-0.45112-0.65937-0.71131-0.62789 0.39698-0.57647
 -12  -5   0 10.2768 6.29866   1-0.53442-0.61130-0.70249-0.63672 0.30804-0.61786
 -12  -5  -1 577.265 11.3813   1-0.61073-0.57023-0.69346-0.64577 0.20297-0.64311
 -12  -5  -2 26.8384  4.1402   1-0.67408-0.54210-0.68502-0.65422 0.08391-0.65438
 -12  -5  -3 1.07251 4.86781   1-0.71937-0.53205-0.67780-0.66145-0.04795-0.65284
 -12  -5  -4 3.36693 3.81686   1-0.74027-0.54638-0.67236-0.66691-0.19551-0.63560
 -13  -5  -2  3.4497 4.50276   1-0.70418-0.60747-0.68250-0.65674-0.00174-0.59453
 -13  -5  -1 3.96582  5.0413   1-0.65375-0.62267-0.68984-0.64940 0.12278-0.58873
 -13  -5   0 119.782  6.1598   1-0.59036-0.65083-0.69763-0.64159 0.23126-0.56688
 -13  -5   1 117.506 6.26347   1-0.51975-0.68621-0.70525-0.63396 0.32372-0.52902
 -13  -5   2 69.0101 5.69586   1-0.44781-0.72292-0.71199-0.62721 0.39966-0.47464
 -13  -5   3 40.6989 5.15475   1-0.38039-0.75511-0.71722-0.62196 0.45928-0.40393
 -13  -5   4  267.11 8.29545   1-0.32265-0.77762-0.72044-0.61874 0.50380-0.31812
 -13  -5   5 510.961 10.3381   1-0.27874-0.78630-0.72128-0.61788 0.53509-0.21909
 -13  -5   6 143.719 6.39566   1-0.25203-0.77778-0.71950-0.61965 0.55490-0.10857
 -13  -5   7-0.79457 4.92217   1-0.24614-0.74844-0.71470-0.62443 0.56374 0.01291
 -13  -5   8 2.34404 3.89267   1-0.26802-0.69133-0.70594-0.63319 0.55871 0.14826
 -14  -5   6 0.70604  4.3164   1-0.36316-0.76212-0.70882-0.63033 0.48402-0.06350
 -14  -5   5 116.572 5.76546   1-0.38303-0.77748-0.71135-0.62782 0.46380-0.17361
 -14  -5   4 15.2475  3.8372   1-0.42003-0.77571-0.71108-0.62810 0.42931-0.26945
 -14  -5   3 18.3788 4.22134   1-0.46961-0.76136-0.70850-0.63070 0.38023-0.35068
 -14  -5   2 242.014 7.43015   1-0.52722-0.73898-0.70405-0.63516 0.31554-0.41632
 -14  -5   1 12.8411 5.05555   1-0.58791-0.71352-0.69824-0.64098 0.23433-0.46544
 -14  -5   0 1.33472 4.53228   1-0.64628-0.69038-0.69162-0.64761 0.13581-0.49724
 -14  -5  -1 6.40072 4.07996   1-0.69655-0.67534-0.68474-0.65451 0.01821-0.50997
 -15  -5   2 8.84769 4.34369   1-0.60907-0.75260-0.69419-0.64503 0.20469-0.33128
 -15  -5   3 209.695 6.27595   1-0.56215-0.76429-0.69781-0.64139 0.27543-0.27169
 -15  -5   4 48.8819 3.99838   1-0.52268-0.76853-0.69947-0.63972 0.32796-0.19389
 -17  -4   6 173.445 5.80459   1-0.56082-0.85083-0.56778-0.50357 0.42854-0.08541
 -17  -4   5 102.466 4.90406   1-0.58324-0.86365-0.56951-0.50186 0.39999-0.18720
 -17  -4   4 291.701 7.61621   1-0.61850-0.86362-0.56877-0.50261 0.35480-0.27232
 -17  -4   3 546.461 10.8046   1-0.66200-0.85535-0.56615-0.50525 0.29393-0.34178
 -17  -4   2-1.42442 4.24348   1-0.70972-0.84286-0.56206-0.50935 0.21708-0.39526
 -17  -4   1 667.822 12.4889   1-0.75768-0.83013-0.55687-0.51454 0.12288-0.43138
 -16  -4  -1-2.92428 4.03747   1-0.79499-0.76782-0.55258-0.51885 0.02618-0.56952
 -16  -4   0 18.2671 3.66642   1-0.74734-0.78024-0.55916-0.51226 0.14358-0.55660
 -16  -4   1 4.45516 5.14438   1-0.69234-0.80000-0.56554-0.50587 0.24432-0.52702
 -16  -4   2 12.1595 5.48141   1-0.63424-0.82287-0.57134-0.50006 0.33004-0.48241
 -16  -4   3-6.23468 5.40109   1-0.57702-0.84487-0.57615-0.49524 0.40135-0.42340
 -16  -4   4 119.645 6.04686   1-0.52447-0.86218-0.57957-0.49180 0.45871-0.35043
 -16  -4   5 11.6997 5.00994   1-0.48023-0.87119-0.58124-0.49012 0.50263-0.26403
 -16  -4   6 125.017 5.95631   1-0.44781-0.86838-0.58077-0.49058 0.53345-0.16452
 -16  -4   7 6.88766 4.49182   1-0.43121-0.84975-0.57769-0.49364 0.55067-0.05142
 -16  -4   8 297.478 7.16764   1-0.43667-0.80906-0.57111-0.50021 0.55116 0.07842
 -15  -4   9 73.3975 4.79926   1-0.33605-0.77898-0.57494-0.49637 0.62736 0.15835
 -15  -4   8 226.168 6.90746   1-0.31539-0.83487-0.58373-0.48759 0.63505 0.02033
 -15  -4   7 194.634 7.39862   1-0.32024-0.86525-0.58875-0.48258 0.62795-0.10289
 -15  -4   6 4.53863 5.99833   1-0.34393-0.87679-0.59096-0.48038 0.60955-0.21481
 -15  -4   5 12.1292 6.07125   1-0.38288-0.87308-0.59079-0.48057 0.58023-0.31582
 -15  -4   4 344.339 9.81276   1-0.43417-0.85701-0.58851-0.48285 0.53924-0.40516
 -15  -4   3 414.638 10.5582   1-0.49471-0.83171-0.58442-0.48696 0.48553-0.48176
 -15  -4   2-11.3366 6.15489   1-0.56089-0.80075-0.57885-0.49254 0.41823-0.54479
 -15  -4   1  48.875 5.17545   1-0.62875-0.76812-0.57224-0.49917 0.33696-0.59385
 -15  -4   0 226.933  8.0086   1-0.69411-0.73800-0.56504-0.50637 0.24182-0.62903
 -15  -4  -1 23.5581 4.20832   1-0.75284-0.71450-0.55775-0.51368 0.13303-0.65057
 -15  -4  -2 28.0683 3.87688   1-0.80081-0.70176-0.55079-0.52065 0.01011-0.65797
 -15  -4  -3 1.17432 3.83653   1-0.83298-0.70482-0.54452-0.52693-0.13029-0.64790
 -14  -4  -4  502.08 10.4472   1-0.83917-0.63838-0.54105-0.53041-0.17302-0.70968
 -14  -4  -3 2.53663 4.83957   1-0.81368-0.62865-0.54675-0.52470-0.02971-0.72267
 -14  -4  -2  131.43 6.16087   1-0.76916-0.63793-0.55370-0.51773 0.09933-0.72139
 -14  -4  -1 136.062 7.07046   1-0.71034-0.66153-0.56152-0.50989 0.21661-0.70834
 -14  -4   0  19.216 6.81016   1-0.64100-0.69564-0.56979-0.50162 0.32185-0.68325
 -14  -4   1 126.264 6.95543   1-0.56520-0.73621-0.57796-0.49343 0.41395-0.64503
 -14  -4   2 19.0116 5.12172   1-0.48743-0.77875-0.58548-0.48590 0.49190-0.59265
 -14  -4   3 271.759 9.11548   1-0.41236-0.81858-0.59180-0.47956 0.55535-0.52578
 -14  -4   4 26.6807 5.10407   1-0.34438-0.85133-0.59648-0.47488 0.60489-0.44499
 -14  -4   5 113.663 6.76787   1-0.28715-0.87334-0.59917-0.47218 0.64188-0.35166
 -14  -4   6 856.172 17.6432   1-0.24349-0.88177-0.59967-0.47166 0.66807-0.24753
 -14  -4   7 54.9877 5.74694   1-0.21561-0.87442-0.59784-0.47348 0.68501-0.13414
 -14  -4   8 150.101  6.7311   1-0.20579-0.84900-0.59346-0.47785 0.69348-0.01228
 -14  -4   9 168.049 6.33745   1-0.21771-0.80186-0.58607-0.48523 0.69253 0.11899
 -14  -4  10 658.307 12.4286   1-0.26045-0.72388-0.57430-0.49698 0.67678 0.26507
 -13  -4  10 196.519 6.86045   1-0.14388-0.74499-0.58449-0.48678 0.72988 0.23777
 -13  -4   9 401.985 9.47609   1-0.11041-0.81368-0.59467-0.47662 0.73682 0.10051
 -13  -4   8 63.7848 6.04599   1-0.10222-0.85710-0.60149-0.46981 0.73515-0.02814
 -13  -4   7 168.837 7.34958   1-0.11423-0.88033-0.60566-0.46566 0.72725-0.15057
 -13  -4   6 233.853 9.02489   1-0.14432-0.88546-0.60741-0.46391 0.71303-0.26668
 -13  -4   5 19.0597 6.76151   1-0.19124-0.87378-0.60680-0.46454 0.69105-0.37503
 -13  -4   4 94.6016 7.29973   1-0.25344-0.84680-0.60386-0.46749 0.65905-0.47335
 -13  -4   3 32.1751 5.99637   1-0.32847-0.80700-0.59871-0.47266 0.61450-0.55913
 -13  -4   2 61.4167 6.25304   1-0.41256-0.75815-0.59163-0.47974 0.55532-0.63027
 -13  -4   1 133.062 7.39878   1-0.50079-0.70515-0.58313-0.48825 0.48046-0.68574
 -13  -4   0 1047.62  20.996   1-0.58766-0.65351-0.57384-0.49756 0.39031-0.72591
 -13  -4  -1 24.1423 5.00255   1-0.66794-0.60846-0.56444-0.50697 0.28644-0.75236
 -13  -4  -2 9.63079 6.05439   1-0.73721-0.57442-0.55555-0.51587 0.17099-0.76724
 -13  -4  -3  123.93  6.7965   1-0.79197-0.55489-0.54769-0.52374 0.04580-0.77238
 -13  -4  -4 41.1566  4.6131   1-0.82903-0.55306-0.54125-0.53020-0.08858-0.76832
 -13  -4  -5  1.8134 4.53685   1-0.84387-0.57345-0.53657-0.53489-0.23471-0.75252
 -12  -4  -6 508.972 10.5125   1-0.84244-0.51464-0.53187-0.53960-0.31103-0.78070
 -12  -4  -5 239.196 7.49249   1-0.84222-0.47964-0.53502-0.53643-0.16314-0.79827
 -12  -4  -4 172.514 8.03654   1-0.81655-0.47007-0.54041-0.53103-0.02519-0.80590
 -12  -4  -3 38.6124  5.2367   1-0.77032-0.48108-0.54770-0.52373 0.10622-0.80699
 -12  -4  -2 366.491  10.683   1-0.70596-0.51020-0.55660-0.51481 0.23085-0.80129
 -12  -4  -1 5.29361 6.85657   1-0.62594-0.55500-0.56671-0.50469 0.34662-0.78674
 -12  -4   0 318.059 10.4819   1-0.53382-0.61188-0.57743-0.49396 0.45044-0.76023
 -12  -4   1-2.05091 7.46544   1-0.43478-0.67569-0.58800-0.48338 0.53913-0.71860
 -12  -4   2 207.555 9.15717   1-0.33524-0.74000-0.59756-0.47380 0.61061-0.65976
 -12  -4   3 43.1637 6.29403   1-0.24186-0.79815-0.60536-0.46600 0.66468-0.58349
 -12  -4   4 1161.70 23.5077   1-0.16024-0.84454-0.61087-0.46047 0.70313-0.49162
 -12  -4   5 66.1323 6.89886   1-0.09414-0.87541-0.61388-0.45745 0.72910-0.38727
 -12  -4   6 1840.46 31.3561   1-0.04547-0.88885-0.61437-0.45694 0.74604-0.27388
 -12  -4   7  105.55 7.33818   1-0.01490-0.88419-0.61246-0.45884 0.75686-0.15438
 -12  -4   8 175.565 7.63303   1-0.00274-0.86112-0.60823-0.46306 0.76342-0.03061
 -12  -4   9 102.901 6.51809   1-0.00996-0.81867-0.60159-0.46969 0.76627 0.09687
 -12  -4  10-4.44484  5.2488   1-0.03967-0.75373-0.59213-0.47913 0.76413 0.22932
 -12  -4  11 875.338 14.9222   1-0.10137-0.65680-0.57846-0.49280 0.75181 0.37197
 -11  -4  11 290.493  8.2766   1 0.00043-0.66313-0.58549-0.48576 0.78057 0.36902
 -11  -4  10 147.983  6.9519   1 0.05630-0.75423-0.59802-0.47324 0.78491 0.23436
 -11  -4   9 32.3075 5.87487   1 0.08511-0.81827-0.60716-0.46411 0.78355 0.10539
 -11  -4   8 4.79595 7.15086   1 0.09327-0.86166-0.61385-0.45743 0.77987-0.02125
 -11  -4   7 24.2274   5.752   1 0.08269-0.88631-0.61835-0.45295 0.77474-0.14645
 -11  -4   6 158.054 8.58212   1 0.05338-0.89224-0.62063-0.45068 0.76754-0.26958
 -11  -4   5 5.79272 9.10595   1 0.00467-0.87875-0.62047-0.45085 0.75623-0.38859
 -11  -4   4 33.2292 6.21569   1-0.06391-0.84540-0.61763-0.45371 0.73737-0.50005
 -11  -4   3 878.072 17.9567   1-0.15140-0.79315-0.61192-0.45943 0.70643-0.59944
 -11  -4   2 1126.71 21.8491   1-0.25432-0.72545-0.60346-0.46790 0.65884-0.68217
 -11  -4   1  576.54 13.5226   1-0.36635-0.64866-0.59275-0.47862 0.59149-0.74514
 -11  -4   0 313.607 10.9108   1-0.47918-0.57105-0.58072-0.49066 0.50409-0.78808
 -11  -4  -1 468.519 12.5065   1-0.58459-0.50088-0.56845-0.50295 0.39932-0.81363
 -11  -4  -2 274.531  9.7799   1-0.67618-0.44451-0.55692-0.51449 0.28158-0.82621
 -11  -4  -3 191.225 8.51664   1-0.75008-0.40584-0.54685-0.52457 0.15536-0.83032
 -11  -4  -4-8.33121 7.11819   1-0.80436-0.38679-0.53867-0.53277 0.02401-0.82929
 -11  -4  -5 39.6531 5.61798   1-0.83785-0.38853-0.53259-0.53886-0.11090-0.82471
 -11  -4  -6 11.8225  5.2239   1-0.84852-0.41310-0.52880-0.54265-0.25007-0.81586
 -11  -4  -7 696.392  13.072   1-0.82998-0.46686-0.52772-0.54375-0.39854-0.79771
 -10  -4  -8 389.721 7.71118   1-0.80073-0.43588-0.52493-0.54655-0.49445-0.80632
 -10  -4  -7 41.2946 4.57903   1-0.84334-0.35804-0.52333-0.54814-0.34586-0.82459
 -10  -4  -6 17.8741 7.27545   1-0.85083-0.31532-0.52500-0.54644-0.20785-0.83228
 -10  -4  -5 391.944 10.5547   1-0.83354-0.29737-0.52928-0.54216-0.07272-0.83708
 -10  -4  -4 25.0033 4.99265   1-0.79398-0.30170-0.53600-0.53542 0.06163-0.84110
 -10  -4  -3 783.193  15.509   1-0.73238-0.32807-0.54513-0.52629 0.19485-0.84400
 -10  -4  -2 1206.73 24.5518   1-0.64869-0.37654-0.55650-0.51490 0.32448-0.84330
 -10  -4  -1 8.68716 8.37618   1-0.54422-0.44577-0.56969-0.50170 0.44580-0.83430
 -10  -4   0 123.606 8.53452   1-0.42338-0.53138-0.58381-0.48756 0.55250-0.81068
 -10  -4   1 170.626   8.794   1-0.29446-0.62507-0.59755-0.47381 0.63841-0.76626
 -10  -4   2 79.1534 7.29281   1-0.16848-0.71583-0.60948-0.46187 0.70027-0.69780
 -10  -4   3 213.622 9.69842   1-0.05595-0.79312-0.61850-0.45284 0.73944-0.60664
 -10  -4   4 2070.93 35.8471   1 0.03616-0.85000-0.62416-0.44717 0.76113-0.49801
 -10  -4   5 2537.60 39.0809   1 0.10528-0.88390-0.62656-0.44475 0.77189-0.37844
 -10  -4   6 48.3631 5.72403   1 0.15202-0.89540-0.62613-0.44517 0.77732-0.25355
 -10  -4   7 96.8879 7.56512   1 0.17824-0.88640-0.62331-0.44798 0.78117-0.12707
 -10  -4   8 361.415 10.9718   1 0.18572-0.85865-0.61840-0.45288 0.78532-0.00090
 -10  -4   9 159.864 7.71321   1 0.17518-0.81287-0.61151-0.45975 0.79017 0.12458
 -10  -4  10 260.502 8.89654   1 0.14549-0.74795-0.60247-0.46878 0.79483 0.25025
 -10  -4  11 196.277 6.82603   1 0.09185-0.65908-0.59058-0.48066 0.79667 0.37873
 -10  -4  12 187.371 6.18862   1-0.00184-0.53016-0.57355-0.49767 0.78813 0.51759
  -9  -4  12 42.0959 4.22102   1 0.08754-0.52407-0.57843-0.49279 0.80445 0.52708
  -9  -4  11-7.67572 6.24783   1 0.17498-0.64674-0.59414-0.47709 0.80312 0.39809
  -9  -4  10 46.0734  5.8185   1 0.22836-0.73535-0.60565-0.46559 0.79555 0.27533
  -9  -4   9 105.757 7.29632   1 0.26007-0.80230-0.61469-0.45657 0.78718 0.15338
  -9  -4   8 60.9804 7.02883   1 0.27406-0.85152-0.62184-0.44943 0.78034 0.02989
  -9  -4   7 1943.20 34.0086   1 0.27102-0.88371-0.62724-0.44404 0.77616-0.09626
  -9  -4   6 2299.21 37.5404   1 0.24968-0.89759-0.63077-0.44053 0.77479-0.22520
  -9  -4   5 818.355 16.5964   1 0.20728-0.89042-0.63203-0.43928 0.77488-0.35563
  -9  -4   4 5788.67 58.0314   1 0.14023-0.85861-0.63040-0.44092 0.77293-0.48400
  -9  -4   3 605.246 14.2772   1 0.04563-0.79924-0.62515-0.44618 0.76244-0.60384
  -9  -4   2 143.604 8.59011   1-0.07600-0.71284-0.61580-0.45554 0.73445-0.70616
  -9  -4   1  74.846 7.09256   1-0.21767-0.60640-0.60260-0.46876 0.68033-0.78238
  -9  -4   0 192.755 9.57321   1-0.36589-0.49341-0.58682-0.48455 0.59651-0.82888
  -9  -4  -1 1082.09 21.2205   1-0.50529-0.38924-0.57044-0.50094 0.48682-0.84951
  -9  -4  -2 432.018 12.8124   1-0.62449-0.30527-0.55526-0.51613 0.36002-0.85304
  -9  -4  -3 63.1788 6.87118   1-0.71840-0.24659-0.54242-0.52899 0.22515-0.84849
  -9  -4  -4 72.2133 6.43506   1-0.78665-0.21357-0.53234-0.53908 0.08851-0.84218
  -9  -4  -5 42.4337 6.10417   1-0.83081-0.20464-0.52505-0.54638-0.04671-0.83728
  -9  -4  -6 191.329 8.11084   1-0.85233-0.21835-0.52042-0.55102-0.17981-0.83451
  -9  -4  -7 9.61052  5.2639   1-0.85092-0.25499-0.51842-0.55303-0.31201-0.83263
  -9  -4  -8  9.5397  5.0073   1-0.82212-0.31902-0.51931-0.55215-0.44706-0.82791
  -8  -4  -9-4.11069 4.32589   1-0.77941-0.30149-0.51755-0.55392-0.55076-0.82873
  -8  -4  -8 29.2315 4.84595   1-0.83417-0.21150-0.51352-0.55793-0.41933-0.82983
  -8  -4  -7 290.394 8.85493   1-0.85616-0.15429-0.51289-0.55855-0.29243-0.82641
  -8  -4  -6 303.587  9.7372   1-0.85444-0.12077-0.51499-0.55644-0.16436-0.82415
  -8  -4  -5 423.085  11.557   1-0.83071-0.10927-0.51979-0.55163-0.03249-0.82570
  -8  -4  -4  278.32 9.92262   1-0.78352-0.12124-0.52752-0.54389 0.10440-0.83226
  -8  -4  -3-6.49842 9.09391   1-0.70954-0.15998-0.53853-0.53286 0.24576-0.84330
  -8  -4  -2 279.517 10.0651   1-0.60498-0.22932-0.55302-0.51836 0.38800-0.85521
  -8  -4  -1 3772.23 46.6441   1-0.46845-0.33061-0.57063-0.50074 0.52273-0.85961
  -8  -4   0 2264.67 35.6983   1-0.30589-0.45794-0.58988-0.48148 0.63677-0.84333
  -8  -4   1 331.908 10.7849   1-0.13381-0.59479-0.60811-0.46323 0.71715-0.79339
  -8  -4   2 17.1954 9.33581   1 0.02529-0.71866-0.62257-0.44877 0.75983-0.70574
  -8  -4   3 4741.97 51.1564   1 0.15432-0.81246-0.63183-0.43949 0.77297-0.58856
  -8  -4   4 5517.54 55.6638   1 0.24795-0.87086-0.63616-0.43515 0.77039-0.45566
  -8  -4   5 990.324 20.4453   1 0.30948-0.89716-0.63663-0.43467 0.76364-0.31858
  -8  -4   6 51.4843 7.16919   1 0.34500-0.89745-0.63434-0.43695 0.75924-0.18385
  -8  -4   7 909.087 18.2564   1 0.35983-0.87704-0.63003-0.44125 0.75976-0.05404
  -8  -4   8 199.477  9.6081   1 0.35743-0.83942-0.62411-0.44715 0.76547 0.07057
  -8  -4   9 679.662 14.3024   1 0.33932-0.78607-0.61670-0.45455 0.77553 0.19084
  -8  -4  10 660.143 12.9909   1 0.30491-0.71644-0.60764-0.46360 0.78841 0.30828
  -8  -4  11 169.496 7.28644   1 0.25066-0.62696-0.59639-0.47483 0.80186 0.42515
  -8  -4  12 56.7784 5.03994   1 0.16605-0.50712-0.58151-0.48970 0.81160 0.54574
  -7  -4  12 3.55213 4.60366   1 0.23557-0.48117-0.58319-0.48802 0.81211 0.57103
  -7  -4  11 2.58858 5.51024   1 0.31924-0.60007-0.59747-0.47375 0.79445 0.45837
  -7  -4  10 14.3969 6.67082   1 0.37495-0.69101-0.60849-0.46274 0.77464 0.34785
  -7  -4   9 1122.98 22.6073   1 0.41231-0.76360-0.61754-0.45370 0.75625 0.23592
  -7  -4   8 4054.81 48.0169   1 0.43480-0.82132-0.62515-0.44610 0.74150 0.12034
  -7  -4   7 18.3544 9.31899   1 0.44316-0.86491-0.63152-0.43975 0.73226-0.00074
  -7  -4   6 912.174 18.0389   1 0.43603-0.89302-0.63659-0.43468 0.73021-0.12901
  -7  -4   5 18.0754 9.26926   1 0.40977-0.90199-0.64004-0.43125 0.73645-0.26557
  -7  -4   4 108.515 7.67487   1 0.35778-0.88522-0.64108-0.43023 0.75035-0.40980
  -7  -4   3 89.2082 7.91151   1 0.27042-0.83309-0.63832-0.43300 0.76692-0.55669
  -7  -4   2 155.817 8.59352   1 0.13804-0.73594-0.62987-0.44145 0.77314-0.69324
  -7  -4   1  62.643 6.96211   1-0.03954-0.59359-0.61443-0.45691 0.74792-0.79834
  -7  -4   0 155.969 8.05465   1-0.24201-0.42635-0.59317-0.47818 0.67380-0.85456
  -7  -4  -1 2229.15 35.3858   1-0.43482-0.26878-0.57015-0.50121 0.55353-0.86461
  -7  -4  -2 24.8585 8.57738   1-0.59222-0.14660-0.54950-0.52188 0.40731-0.84872
  -7  -4  -3 1115.71 23.2258   1-0.70759-0.06646-0.53319-0.53820 0.25519-0.82692
  -7  -4  -4 281.486 10.4054   1-0.78577-0.02351-0.52135-0.55005 0.10806-0.81012
  -7  -4  -5 68.0245 6.74271   1-0.83399-0.01052-0.51339-0.55803-0.03063-0.80175
  -7  -4  -6 214.635   9.188   1-0.85787-0.02187-0.50865-0.56277-0.16119-0.80151
  -7  -4  -7 423.032  10.809   1-0.86042-0.05456-0.50670-0.56474-0.28543-0.80760
  -7  -4  -8 85.9088 6.15568   1-0.84163-0.10858-0.50737-0.56408-0.40588-0.81747
  -7  -4  -9 3.19806 5.22434   1-0.79669-0.18874-0.51098-0.56049-0.52626-0.82742
  -6  -4 -10 90.4774 4.97267   1-0.73275-0.19245-0.51158-0.55989-0.63022-0.82798
  -6  -4  -9 31.2609 4.63121   1-0.80600-0.08397-0.50441-0.56705-0.51624-0.81163
  -6  -4  -8 26.3831 4.99648   1-0.84612-0.00862-0.50080-0.57064-0.40459-0.79295
  -6  -4  -7 9.37856 6.53141   1-0.86416 0.04465-0.49983-0.57160-0.29044-0.77678
  -6  -4  -6 34.9457  6.3565   1-0.86283 0.07856-0.50136-0.57005-0.17070-0.76620
  -6  -4  -5 1046.42 20.9595   1-0.84108 0.09204-0.50571-0.56569-0.04246-0.76411
  -6  -4  -4 532.129 13.3209   1-0.79453 0.08072-0.51355-0.55784 0.09723-0.77348
  -6  -4  -3 5.28184 8.45095   1-0.71483 0.03624-0.52594-0.54544 0.25051-0.79643
  -6  -4  -2 8.18127 9.26057   1-0.58943-0.05393-0.54417-0.52720 0.41548-0.83107
  -6  -4  -1 606.659 13.4202   1-0.40632-0.20180-0.56875-0.50261 0.57866-0.86393
  -6  -4   0 1221.41 23.2096   1-0.17173-0.40116-0.59701-0.47433 0.70801-0.86295
  -6  -4   1 1159.19 22.2596   1 0.07052-0.60818-0.62196-0.44937 0.76985-0.79447
  -6  -4   2 1376.31 26.7726   1 0.26488-0.76732-0.63762-0.43370 0.76799-0.66229
  -6  -4   3 9745.22 70.3979   1 0.39246-0.85967-0.64406-0.42724 0.73819-0.50216
  -6  -4   4 13.1293 8.32822   1 0.46646-0.89843-0.64456-0.42673 0.70922-0.34287
  -6  -4   5 318.171 11.0398   1 0.50497-0.90172-0.64182-0.42947 0.69205-0.19538
  -6  -4   6 1504.08 26.8724   1 0.52035-0.88187-0.63728-0.43399 0.68784-0.06083
  -6  -4   7 5.41875 9.44791   1 0.51936-0.84564-0.63158-0.43968 0.69453 0.06280
  -6  -4   8 2804.45 40.5529   1 0.50513-0.79619-0.62491-0.44634 0.70956 0.17810
  -6  -4   9 518.383 13.2365   1 0.47847-0.73430-0.61722-0.45401 0.73059 0.28739
  -6  -4  10 437.266 11.1259   1 0.43826-0.65885-0.60825-0.46297 0.75554 0.39276
  -6  -4  11 9.08733 6.35926   1 0.38085-0.56622-0.59747-0.47374 0.78229 0.49634
  -6  -4  12 26.2601 4.06292   1 0.29699-0.44712-0.58365-0.48754 0.80783 0.60112
  -5  -4  12 24.1824 4.21325   1 0.35078-0.40545-0.58307-0.48812 0.80027 0.63449
  -5  -4  11 5.16301 6.66542   1 0.43558-0.52548-0.59649-0.47471 0.76671 0.53772
  -5  -4  10 279.612 9.42317   1 0.49466-0.61979-0.60700-0.46421 0.73246 0.44165
  -5  -4   9 310.153 10.4896   1 0.53734-0.69769-0.61578-0.45545 0.69998 0.34380
  -5  -4   8 385.684 12.0293   1 0.56754-0.76312-0.62338-0.44786 0.67116 0.24230
  -5  -4   7 75.0513 7.60091   1 0.58688-0.81769-0.63012-0.44113 0.64806 0.13507
  -5  -4   6 727.219 15.3137   1 0.59537-0.86141-0.63617-0.43510 0.63331 0.01950
  -5  -4   5 1433.71 25.7573   1 0.59103-0.89231-0.64151-0.42977 0.63049-0.10800
  -5  -4   4 495.169 12.5376   1 0.56848-0.90498-0.64583-0.42545 0.64424-0.25208
  -5  -4   3 61.2723 6.75428   1 0.51536-0.88710-0.64804-0.42326 0.67910-0.41727
  -5  -4   2 361.305 10.1275   1 0.40643-0.81339-0.64514-0.42617 0.73270-0.60119
  -5  -4   1 580.474 11.9919   1 0.20494-0.64714-0.63122-0.44010 0.77553-0.77434
  -5  -4   0 1981.54 31.1947   1-0.08990-0.38753-0.60198-0.46936 0.73956-0.86870
  -5  -4  -1 1705.93  29.466   1-0.38678-0.12587-0.56589-0.50546 0.59644-0.85591
  -5  -4  -2 944.271 18.6484   1-0.60175 0.05386-0.53613-0.53523 0.40729-0.79708
  -5  -4  -3 25.6047   5.972   1-0.73397 0.15085-0.51617-0.55520 0.22661-0.74672
  -5  -4  -4 121.712 8.31922   1-0.81056 0.19222-0.50383-0.56756 0.06841-0.71884
  -5  -4  -5 773.747 16.1328   1-0.85185 0.19827-0.49667-0.57473-0.06993-0.71083
  -5  -4  -6 1169.28 23.9076   1-0.86895 0.18014-0.49311-0.57830-0.19369-0.71740
  -5  -4  -7 83.1082  6.9299   1-0.86717 0.14313-0.49230-0.57913-0.30738-0.73404
  -5  -4  -8 1446.53 26.9368   1-0.84807 0.08880-0.49383-0.57761-0.41445-0.75729
  -5  -4  -9 114.669 6.80862   1-0.80995 0.01545-0.49772-0.57373-0.51779-0.78428
  -5  -4 -10 1.44658 4.57448   1-0.74569-0.08404-0.50457-0.56689-0.62064-0.81175
  -4  -4 -11 99.6043 4.85985   1-0.65227-0.11722-0.50893-0.56254-0.71722-0.81968
  -4  -4 -10 214.843 7.55605   1-0.74989 0.01563-0.49785-0.57360-0.62227-0.78431
  -4  -4  -9 276.522 8.78333   1-0.80934 0.11031-0.49093-0.58051-0.52933-0.74692
  -4  -4  -8 194.698 8.56091   1-0.84717 0.18337-0.48653-0.58490-0.43478-0.71115
  -4  -4  -7 240.926 9.72083   1-0.86864 0.24006-0.48420-0.58721-0.33624-0.67937
  -4  -4  -6  191.95 9.21058   1-0.87510 0.28176-0.48397-0.58743-0.23103-0.65425
  -4  -4  -5 3520.12 44.9232   1-0.86515 0.30704-0.48623-0.58516-0.11534-0.63962
  -4  -4  -4 126.877 8.61052   1-0.83354 0.31066-0.49192-0.57945 0.01683-0.64146
  -4  -4  -3 695.758 14.3499   1-0.76753 0.27988-0.50308-0.56828 0.17502-0.66933
  -4  -4  -2 0.95647 7.97376   1-0.63748 0.18506-0.52379-0.54757 0.37168-0.73566
  -4  -4  -1 699.689 13.7288   1-0.38483-0.03236-0.56031-0.51103 0.60210-0.83576
  -4  -4   0 1255.17 25.0509   1 0.01587-0.39783-0.60940-0.46193 0.76744-0.87077
  -4  -4   1 2294.00 33.1563   1 0.37528-0.72201-0.64226-0.42906 0.74482-0.71783
  -4  -4   2 157.261 7.44348   1 0.55555-0.86705-0.65051-0.42079 0.64867-0.49135
  -4  -4   3 6863.44 57.8399   1 0.62852-0.90479-0.64863-0.42266 0.58303-0.29539
  -4  -4   4 383.219 11.7621   1 0.65651-0.89755-0.64406-0.42722 0.55538-0.13741
  -4  -4   5 172.101 9.06906   1 0.66378-0.86959-0.63878-0.43249 0.55387-0.00557
  -4  -4   6 100.137 8.27848   1 0.65885-0.82942-0.63316-0.43809 0.56908 0.10953
  -4  -4   7 329.382 11.3567   1 0.64456-0.77991-0.62717-0.44407 0.59510 0.21384
  -4  -4   8 1848.71 33.6909   1 0.62145-0.72156-0.62062-0.45061 0.62824 0.31103
  -4  -4   9 411.894 12.1599   1 0.58867-0.65356-0.61329-0.45793 0.66607 0.40353
  -4  -4  10-2.21959 7.06096   1 0.54412-0.57378-0.60481-0.46639 0.70685 0.49307
  -4  -4  11 32.3662 5.45757   1 0.48353-0.47796-0.59463-0.47656 0.74907 0.58118
  -4  -4  12-0.24313 5.15185   1 0.39724-0.35644-0.58154-0.48964 0.79082 0.66974
  -3  -4  12 251.764 7.40878   1 0.43650-0.30023-0.57917-0.49200 0.78079 0.70558
  -3  -4  11 335.459 9.84377   1 0.52486-0.42382-0.59197-0.47921 0.73066 0.62539
  -3  -4  10 1385.36 27.1986   1 0.58675-0.52094-0.60179-0.46941 0.68016 0.54556
  -3  -4   9 710.161 15.0252   1 0.63251-0.60193-0.60986-0.46135 0.63059 0.46481
  -3  -4   8 206.416 9.83359   1 0.66674-0.67139-0.61675-0.45447 0.58295 0.38212
  -3  -4   7 1690.58 33.0248   1 0.69193-0.73181-0.62283-0.44840 0.53845 0.29630
  -3  -4   6  340.93 11.3817   1 0.70950-0.78461-0.62835-0.44289 0.49879 0.20563
  -3  -4   5 11.1487  9.9045   1 0.72014-0.83048-0.63357-0.43769 0.46680 0.10730
  -3  -4   4 905.501 18.3639   1 0.72350-0.86907-0.63875-0.43252 0.44745-0.00368
  -3  -4   3 3463.78 40.7837   1 0.71677-0.89757-0.64420-0.42709 0.45057-0.13711
  -3  -4   2 60.1739 6.39071   1 0.68798-0.90401-0.64983-0.42146 0.49690-0.31377
  -3  -4   1 2451.76 33.6069   1 0.58170-0.83297-0.65187-0.41944 0.62553-0.57273
  -3  -4   0 2738.51 35.2783   1 0.18283-0.46932-0.62283-0.44849 0.78174-0.85926
  -3  -4  -1 1239.27  22.357   1-0.42434 0.10262-0.54831-0.52302 0.57906-0.78691
  -3  -4  -2 2084.85 32.2742   1-0.70828 0.35133-0.50430-0.56704 0.28414-0.62231
  -3  -4  -3 1191.34 22.8689   1-0.81528 0.42310-0.48590-0.58546 0.08293-0.55143
  -3  -4  -4 5375.50 53.4569   1-0.86062 0.43320-0.47782-0.59355-0.06291-0.53591
  -3  -4  -5 374.173 11.9498   1-0.87828 0.41564-0.47457-0.59681-0.18070-0.54845
  -3  -4  -6 5546.13  57.104   1-0.87922 0.38135-0.47414-0.59725-0.28322-0.57625
  -3  -4  -7 1306.64 25.2163   1-0.86712 0.33402-0.47572-0.59568-0.37679-0.61301
  -3  -4  -8 209.776 9.38531   1-0.84258 0.27425-0.47903-0.59239-0.46490-0.65522
  -3  -4  -9 19.6375 7.36946   1-0.80410 0.20053-0.48411-0.58732-0.54970-0.70075
  -3  -4 -10 273.175 8.91582   1-0.74728 0.10849-0.49135-0.58010-0.63283-0.74794
  -3  -4 -11 186.237 6.62275   1-0.66060-0.01343-0.50191-0.56954-0.71617-0.79493
  -2  -4 -11 320.049 8.36637   1-0.65838 0.07982-0.49556-0.57589-0.72350-0.76179
  -2  -4 -10-5.79269 6.35383   1-0.73840 0.19508-0.48509-0.58635-0.65072-0.70424
  -2  -4  -9 306.285  10.212   1-0.79364 0.28554-0.47740-0.59402-0.57774-0.64690
  -2  -4  -8 9.32384 7.28878   1-0.83305 0.36019-0.47155-0.59986-0.50382-0.59050
  -2  -4  -7 4351.05 50.4859   1-0.86059 0.42295-0.46713-0.60427-0.42819-0.53580
  -2  -4  -6 50.8583 7.02459   1-0.87815 0.47575-0.46401-0.60738-0.34975-0.48392
  -2  -4  -5 2025.41 34.0168   1-0.88636 0.51919-0.46222-0.60915-0.26653-0.43681
  -2  -4  -4 1658.13 30.4341   1-0.88432 0.55237-0.46213-0.60923-0.17456-0.39846
  -2  -4  -3 479.505 11.4859   1-0.86761 0.57089-0.46480-0.60655-0.06429-0.37841
  -2  -4  -2  349.45 9.84225   1-0.81732 0.55584-0.47422-0.59712 0.09419-0.40656
  -2  -4  -1 281.744 8.96549   1-0.59153 0.36527-0.51471-0.55662 0.43761-0.61965
  -2  -4   0 1948.00 29.8921   1 0.54307-0.73409-0.64947-0.42184 0.65912-0.71083
  -2  -4   1 4247.57 43.4439   1 0.74953-0.90532-0.64678-0.42452 0.33807-0.25946
  -2  -4   2 1245.94 24.8484   1 0.76489-0.88545-0.63913-0.43216 0.28359-0.07466
  -2  -4   3 206.659 8.66587   1 0.76773-0.85306-0.63418-0.43710 0.29539 0.04387
  -2  -4   4 31.4685 6.45796   1 0.76581-0.81592-0.63011-0.44115 0.33029 0.13929
  -2  -4   5 906.109 17.8766   1 0.75924-0.77411-0.62618-0.44507 0.37572 0.22418
  -2  -4   6  564.77 14.0036   1 0.74735-0.72699-0.62200-0.44924 0.42677 0.30346
  -2  -4   7 1248.52 25.4294   1 0.72924-0.67365-0.61732-0.45390 0.48113 0.37942
  -2  -4   8 2901.85  41.482   1 0.70376-0.61294-0.61195-0.45926 0.53756 0.45332
  -2  -4   9 1323.14 25.3622   1 0.66919-0.54315-0.60564-0.46556 0.59531 0.52590
  -2  -4  10 11.3724 8.04152   1 0.62285-0.46157-0.59806-0.47313 0.65385 0.59768
  -2  -4  11 206.981 8.25784   1 0.55977-0.36326-0.58863-0.48254 0.71276 0.66910
  -2  -4  12 33.5255 4.62351   1 0.46859-0.23685-0.57604-0.49513 0.77144 0.74074
  -1  -4  12  927.27 15.9839   1 0.49333-0.16612-0.57221-0.49895 0.76403 0.77396
  -1  -4  11 126.536 6.79605   1 0.58849-0.29651-0.58470-0.48646 0.69659 0.71107
  -1  -4  10 14.5117 6.98727   1 0.65280-0.39606-0.59375-0.47743 0.62927 0.64807
  -1  -4   9 208.817 8.97912   1 0.69927-0.47776-0.60080-0.47039 0.56186 0.58516
  -1  -4   8  112.44 8.73334   1 0.73324-0.54695-0.60643-0.46478 0.49418 0.52251
  -1  -4   7 977.573 19.0266   1 0.75750-0.60645-0.61094-0.46027 0.42608 0.46028
  -1  -4   6 235.606 10.1077   1 0.77369-0.65786-0.61451-0.45672 0.35731 0.39873
  -1  -4   5 4249.45  47.727   1 0.78278-0.70218-0.61722-0.45402 0.28748 0.33824
  -1  -4   4 2097.51 32.7466   1 0.78527-0.73990-0.61908-0.45217 0.21585 0.27954
  -1  -4   3 61.3084 6.21225   1 0.78115-0.77102-0.62000-0.45127 0.14088 0.22419
  -1  -4   2 527.528 11.4057   1 0.76940-0.79449-0.61961-0.45167 0.05867 0.17607
  -1  -4   1 170.418 7.79193   1 0.74477-0.80509-0.61648-0.45482-0.04456 0.14898
  -1  -4   0 85.6386 6.80981   1 0.65197-0.74753-0.59801-0.47329-0.27254 0.24664
  -1  -4  -1 141.013 7.20253   1-0.89187 0.76109-0.42358-0.64773-0.39397 0.23773
  -1  -4  -2 3925.74 42.3082   1-0.89905 0.73304-0.43790-0.63343-0.24620-0.04036
  -1  -4  -3 2461.80 35.0819   1-0.89622 0.69498-0.44284-0.62850-0.26853-0.14836
  -1  -4  -4 871.624 17.8995   1-0.89150 0.65502-0.44649-0.62487-0.31528-0.23193
  -1  -4  -5 692.015 14.7399   1-0.88251 0.61080-0.45012-0.62125-0.37005-0.30748
  -1  -4  -6 44.4474 6.41353   1-0.86794 0.56100-0.45415-0.61723-0.42842-0.37944
  -1  -4  -7 4.94961  7.9125   1-0.84661 0.50444-0.45882-0.61257-0.48868-0.44951
  -1  -4  -8  116.60 7.77133   1-0.81705 0.43966-0.46434-0.60706-0.55004-0.51847
  -1  -4  -9 498.563 12.2505   1-0.77713 0.36450-0.47099-0.60043-0.61207-0.58676
  -1  -4 -10 43.9973 5.40912   1-0.72316 0.27530-0.47918-0.59225-0.67448-0.65468
  -1  -4 -11 14.1101 5.18823   1-0.64774 0.16465-0.48977-0.58167-0.73703-0.72245
  -1  -4 -12 128.518 5.30543   1-0.52948 0.01117-0.50517-0.56628-0.79933-0.79048
   0  -4 -12 100.277   5.188   1-0.52202 0.09917-0.49939-0.57205-0.80688-0.75711
   0  -4 -11 268.311 8.62718   1-0.62945 0.24183-0.48456-0.58687-0.75507-0.67861
   0  -4 -10-0.82162 6.80009   1-0.70120 0.34880-0.47376-0.59766-0.70260-0.60075
   0  -4  -9 141.114 7.90298   1-0.75362 0.43646-0.46507-0.60634-0.65103-0.52200
   0  -4  -8 87.0782 7.59217   1-0.79305 0.51112-0.45771-0.61369-0.60149-0.44121
   0  -4  -7 2282.84 36.7987   1-0.82272 0.57602-0.45123-0.62015-0.55537-0.35700
   0  -4  -6 920.391 18.3381   1-0.84451 0.63304-0.44529-0.62608-0.51487-0.26718
   0  -4  -5 174.759 8.77491   1-0.85941 0.68317-0.43952-0.63183-0.48394-0.16778
   0  -4  -4 137.579 7.80182   1-0.86714 0.72613-0.43347-0.63787-0.47072-0.05068
   0  -4  -3 73.3139 6.34073   1-0.86280 0.75702-0.42648-0.64486-0.49473 0.10365
   0  -4  -2 3054.22 37.0685   1-0.81255 0.74200-0.41899-0.65233-0.60988 0.34913
   0  -4  -1 1806.38 28.4815   1-0.44898 0.41366-0.43757-0.63374-0.87149 0.74106
   0  -4   0 1724.15 27.8774   1 0.35398-0.35406-0.53565-0.53565-0.64246 0.64235
   0  -4   1 1862.76 29.0387   1 0.63771-0.60257-0.58172-0.48956-0.31369 0.44391
   0  -4   2 3058.01 37.3426   1 0.72890-0.65853-0.59762-0.47366-0.12447 0.38502
   0  -4   3 65.8553 6.66593   1 0.76906-0.66346-0.60425-0.46701 0.00740 0.38347
   0  -4   4 156.839 8.38632   1 0.78801-0.64718-0.60696-0.46429 0.11401 0.40719
   0  -4   5 191.456 9.47385   1 0.79428-0.61822-0.60744-0.46380 0.20768 0.44384
   0  -4   6 1020.41 20.4513   1 0.79075-0.57946-0.60637-0.46485 0.29398 0.48786
   0  -4   7 2327.00 37.2851   1 0.77818-0.53166-0.60401-0.46720 0.37576 0.53641
   0  -4   8 88.3725 7.94557   1 0.75621-0.47446-0.60041-0.47078 0.45465 0.58785
   0  -4   9 162.398 8.65233   1 0.72346-0.40647-0.59550-0.47569 0.53170 0.64113
   0  -4  10 4.92842 6.67311   1 0.67709-0.32487-0.58899-0.48218 0.60767 0.69548
   0  -4  11  280.23 8.70494   1 0.61120-0.22376-0.58028-0.49088 0.68333 0.75014
   0  -4  12 93.7691 5.47921   1 0.51015-0.08747-0.56769-0.50346 0.75990 0.80390
   0  -3  13 113.504 5.93186   1 0.55721-0.09929-0.43738-0.36593 0.83013 0.86401
   0  -3  12 13.2669 6.15146   1 0.66046-0.23776-0.45042-0.35290 0.75686 0.80696
   0  -3  11 214.992 8.84743   1 0.72994-0.34248-0.45972-0.34361 0.68421 0.74929
   0  -3  10 513.762 13.0271   1 0.78035-0.42811-0.46688-0.33647 0.61139 0.69178
   0  -3   9 18.6938 9.29827   1 0.81749-0.50049-0.47250-0.33086 0.53791 0.63494
   0  -3   8-3.20321 8.06122   1 0.84432-0.56254-0.47690-0.32647 0.46330 0.57923
   0  -3   7 3469.42 42.4534   1 0.86243-0.61589-0.48022-0.32317 0.38694 0.52526
   0  -3   6 1533.68 27.1949   1 0.87266-0.66134-0.48249-0.32091 0.30792 0.47395
   0  -3   5 2145.73 29.8394   1 0.87514-0.69906-0.48364-0.31978 0.22475 0.42680
   0  -3   4 402.716 8.99738   1 0.86914-0.72829-0.48341-0.32002 0.13470 0.38653
   0  -3   3 923.434 18.1284   1 0.85209-0.74646-0.48117-0.32227 0.03217 0.35873
   0  -3   217121.00 70.0585   1 0.81600-0.74561-0.47520-0.32824-0.09622 0.35679
   0  -3   1 804.254 16.0561   1 0.72931-0.69415-0.45948-0.34398-0.29089 0.42114
   0  -3   0 6.30088  6.1008   1 0.38388-0.38395-0.40174-0.40174-0.69669 0.69662
   0  -3  -1 768.489 13.9969   1-0.69805 0.66276-0.27870-0.52478-0.82377 0.69337
   0  -3  -216983.20 69.7768   1-0.92177 0.85124-0.27911-0.52439-0.50840 0.24768
   0  -3  -3 892.081 17.7004   1-0.94021 0.83446-0.28792-0.51559-0.42946 0.03841
   0  -3  -4 364.286 8.50287   1-0.93879 0.79780-0.29427-0.50925-0.42636-0.09502
   0  -3  -5 2094.11 29.2123   1-0.93118 0.75497-0.29955-0.50398-0.45189-0.19981
   0  -3  -6 1499.21 26.6146   1-0.91859 0.70715-0.30455-0.49899-0.49091-0.29112
   0  -3  -7 3391.27 41.6899   1-0.90056 0.65388-0.30971-0.49384-0.53726-0.37509
   0  -3  -8 8.54254 7.58827   1-0.87614 0.59423-0.31532-0.48825-0.58797-0.45470
   0  -3  -9 25.0165 5.87684   1-0.84403 0.52689-0.32162-0.48196-0.64142-0.53158
   0  -3 -10 484.397 12.6631   1-0.80225 0.44988-0.32890-0.47470-0.69661-0.60672
   0  -3 -11 201.012 8.29177   1-0.74760 0.36000-0.33755-0.46606-0.75284-0.68081
   0  -3 -12 10.2011 5.64914   1-0.67398 0.25116-0.34830-0.45532-0.80948-0.75449
   0  -3 -13  101.79 5.77611   1-0.56626 0.10820-0.36290-0.44073-0.86560-0.82869
  -1  -3 -13-9.33002 4.55888   1-0.57432 0.02080-0.36855-0.43509-0.85906-0.86104
  -1  -3 -12  230.27 7.95957   1-0.69176 0.17346-0.35345-0.45018-0.79333-0.79645
  -1  -3 -11 13.2531  7.3429   1-0.76875 0.28568-0.34288-0.46073-0.72765-0.73181
  -1  -3 -10 336.206 10.6762   1-0.82471 0.37687-0.33467-0.46894-0.66195-0.66719
  -1  -3  -9  858.36 16.6449   1-0.86670 0.45410-0.32802-0.47557-0.59619-0.60262
  -1  -3  -8 340.266 11.1728   1-0.89824 0.52087-0.32255-0.48103-0.53033-0.53815
  -1  -3  -7 269.512 9.75005   1-0.92137 0.57923-0.31803-0.48553-0.46432-0.47383
  -1  -3  -6  229.98 8.09675   1-0.93738 0.63046-0.31433-0.48923-0.39806-0.40977
  -1  -3  -5 1464.26 24.8725   1-0.94709 0.67541-0.31135-0.49219-0.33139-0.34612
  -1  -3  -4 4984.12 42.4923   1-0.95104 0.71458-0.30907-0.49446-0.26394-0.28324
  -1  -3  -3 511.957 10.0238   1-0.94940 0.74817-0.30752-0.49600-0.19484-0.22202
  -1  -3  -2 2382.61 26.9916   1-0.94159 0.77560-0.30695-0.49655-0.12102-0.16551
  -1  -3  -1 4132.22 34.1364   1-0.92076 0.78999-0.30951-0.49398-0.02017-0.13604
  -1  -3   0 5440.00 38.5508   1 0.84821-0.94375-0.50820-0.29528 0.08583-0.11171
  -1  -3   1  680.98 13.4345   1 0.85049-0.91079-0.50203-0.30144 0.07898 0.02546
  -1  -3   2 115.653 5.65326   1 0.85957-0.88465-0.50037-0.30309 0.13275 0.10201
  -1  -3   3 86.7611 5.47317   1 0.86565-0.85550-0.49878-0.30467 0.19323 0.17187
  -1  -3   4 74.2902 5.43054   1 0.86751-0.82213-0.49685-0.30658 0.25580 0.23962
  -1  -3   5 114.641 6.36988   1 0.86461-0.78399-0.49444-0.30898 0.31930 0.30644
  -1  -3   6 30.6475 5.28058   1 0.85646-0.74061-0.49147-0.31193 0.38328 0.37278
  -1  -3   7 14.0172 7.92757   1 0.84248-0.69140-0.48787-0.31552 0.44755 0.43884
  -1  -3   8 3615.85 45.4103   1 0.82187-0.63556-0.48354-0.31984 0.51201 0.50471
  -1  -3   9 14.2935 9.36187   1 0.79351-0.57198-0.47835-0.32502 0.57657 0.57047
  -1  -3  10 11.6874 7.87962   1 0.75569-0.49892-0.47210-0.33126 0.64122 0.63615
  -1  -3  11-8.84049 7.37156   1 0.70558-0.41358-0.46448-0.33886 0.70591 0.70178
  -1  -3  12 52.8407 6.06013   1 0.63794-0.31072-0.45490-0.34844 0.77061 0.76740
  -1  -3  13 327.279 8.05335   1 0.54051-0.17805-0.44197-0.36135 0.83530 0.83304
  -2  -3  13 11.4607 5.70055   1 0.51635-0.24936-0.44592-0.35741 0.84343 0.79911
  -2  -3  12 36.8088 5.81191   1 0.60967-0.37791-0.45889-0.34445 0.78699 0.72521
  -2  -3  11 229.291 9.41325   1 0.67578-0.47925-0.46879-0.33456 0.73024 0.65164
  -2  -3  10  9.1119 9.26821   1 0.72541-0.56411-0.47687-0.32649 0.67388 0.57767
  -2  -3   9 56.2781 6.99372   1 0.76337-0.63730-0.48371-0.31967 0.61844 0.50279
  -2  -3   8 542.244 13.3133   1 0.79234-0.70150-0.48962-0.31377 0.56448 0.42643
  -2  -3   7 1754.93 30.3379   1 0.81398-0.75837-0.49486-0.30855 0.51279 0.34779
  -2  -3   6 305.914 8.81035   1 0.82944-0.80906-0.49961-0.30380 0.46457 0.26569
  -2  -3   5 11.7556 7.20507   1 0.83952-0.85437-0.50411-0.29932 0.42188 0.17806
  -2  -3   4 955.597 19.0797   1 0.84469-0.89478-0.50863-0.29480 0.38857 0.08103
  -2  -3   3 430.162 8.93632   1 0.84469-0.93000-0.51367-0.28978 0.37293-0.03365
  -2  -3   223692.70 82.7828   1 0.83561-0.95615-0.52007-0.28339 0.39594-0.18698
  -2  -3   1 8671.26 49.2816   1 0.78507-0.94084-0.52829-0.27519 0.52343-0.44479
  -2  -3   0 6968.46 44.1926   1 0.33788-0.52888-0.50473-0.29876 0.85611-0.90781
  -2  -3  -1 2354.02 26.4632   1-0.59798 0.37175-0.38486-0.41864 0.51524-0.69725
  -2  -3  -2 1855.64 24.4654   1-0.83788 0.57642-0.34342-0.46009 0.18202-0.49436
  -2  -3  -3 1647.84 24.3016   1-0.90779 0.61110-0.33055-0.47297 0.00321-0.44588
  -2  -3  -4 1867.10 27.3139   1-0.93563 0.60371-0.32572-0.47782-0.12180-0.45119
  -2  -3  -5 119.932 6.63961   1-0.94540 0.57825-0.32432-0.47923-0.22393-0.47938
  -2  -3  -6 4267.00 45.6552   1-0.94376 0.54138-0.32492-0.47864-0.31448-0.51916
  -2  -3  -7 8302.60  66.554   1-0.93277 0.49516-0.32697-0.47660-0.39845-0.56552
  -2  -3  -8 1452.46   26.66   1-0.91273 0.43989-0.33028-0.47331-0.47840-0.61589
  -2  -3  -9 138.865 8.11853   1-0.88285 0.37478-0.33485-0.46875-0.55581-0.66881
  -2  -3 -10 140.056 7.99497   1-0.84121 0.29790-0.34084-0.46277-0.63161-0.72333
  -2  -3 -11 9.99225 6.35746   1-0.78395 0.20542-0.34863-0.45500-0.70655-0.77871
  -2  -3 -12 101.974 5.77897   1-0.70262 0.08886-0.35912-0.44452-0.78142-0.83417
  -2  -3 -13 20.4675 3.40149   1-0.56994-0.07905-0.37526-0.42839-0.85789-0.88802
  -3  -3 -12 61.1132 4.93415   1-0.70591-0.00332-0.36528-0.43836-0.77514-0.86626
  -3  -3 -11  295.90 9.36443   1-0.79344 0.11944-0.35469-0.44895-0.69076-0.82031
  -3  -3 -10 94.5821 6.65885   1-0.85241 0.21364-0.34726-0.45636-0.60687-0.77388
  -3  -3  -9 652.178 14.3625   1-0.89358 0.29003-0.34190-0.46171-0.52174-0.72868
  -3  -3  -8 326.871 10.9033   1-0.92128 0.35297-0.33821-0.46539-0.43403-0.68606
  -3  -3  -7 1164.70 23.5648   1-0.93734 0.40426-0.33608-0.46750-0.34217-0.64760
  -3  -3  -6 8022.18  63.407   1-0.94196 0.44410-0.33563-0.46794-0.24387-0.61558
  -3  -3  -5 527.073 11.3908   1-0.93357 0.47095-0.33726-0.46630-0.13546-0.59366
  -3  -3  -4 523.113 10.5005   1-0.90755 0.48016-0.34188-0.46166-0.01050-0.58830
  -3  -3  -3 297.811 7.92031   1-0.85202 0.45986-0.35159-0.45195 0.14314-0.61162
  -3  -3  -2 2070.86 26.4399   1-0.73445 0.37752-0.37142-0.43210 0.34832-0.68647
  -3  -3  -1 4147.13 35.7364   1-0.46256 0.14086-0.41327-0.39024 0.63012-0.83795
  -3  -3   0 1445.57 21.3003   1 0.08422-0.37069-0.48282-0.32067 0.86193-0.93943
  -3  -3   1 1332.02 20.6627   1 0.55652-0.80776-0.52412-0.27937 0.77103-0.71820
  -3  -3   2 871.749 17.2883   1 0.72652-0.94253-0.52783-0.27565 0.61987-0.43672
  -3  -3   3 5673.61 42.9487   1 0.77864-0.95942-0.52299-0.28047 0.54414-0.23067
  -3  -3   4 110.543 5.79589   1 0.79473-0.94028-0.51732-0.28613 0.52034-0.07654
  -3  -3   5 38.0946 4.82817   1 0.79630-0.90661-0.51181-0.29162 0.52554 0.04858
  -3  -3   6 428.338 9.98744   1 0.78932-0.86441-0.50639-0.29704 0.54752 0.15693
  -3  -3   7 512.034 11.6651   1 0.77541-0.81527-0.50082-0.30259 0.57979 0.25499
  -3  -3   8  363.51 11.6118   1 0.75464-0.75927-0.49489-0.30851 0.61867 0.34643
  -3  -3   9 403.398 12.4236   1 0.72630-0.69570-0.48839-0.31500 0.66194 0.43349
  -3  -3  10 57.4347 7.06762   1 0.68896-0.62313-0.48105-0.32232 0.70812 0.51763
  -3  -3  11 574.354 13.4894   1 0.64019-0.53913-0.47255-0.33081 0.75612 0.59995
  -3  -3  12 464.223 10.8672   1 0.57552-0.43923-0.46232-0.34103 0.80496 0.68144
  -3  -3  13 336.458 8.76145   1 0.48526-0.31374-0.44920-0.35414 0.85336 0.76337
  -4  -3  13 174.976 6.77042   1 0.44745-0.37139-0.45176-0.35158 0.86398 0.72693
  -4  -3  12 268.733 9.09536   1 0.53535-0.49452-0.46511-0.33825 0.82344 0.63715
  -4  -3  11 380.546 11.5679   1 0.59850-0.59290-0.47565-0.32772 0.78236 0.54791
  -4  -3  10 1074.97  21.296   1 0.64592-0.67555-0.48450-0.31888 0.74252 0.45742
  -4  -3   9 1763.45 32.6414   1 0.68173-0.74660-0.49222-0.31117 0.70531 0.36431
  -4  -3   8 47.5709 6.69553   1 0.70806-0.80816-0.49913-0.30428 0.67224 0.26706
  -4  -3   7 267.401  9.0743   1 0.72586-0.86118-0.50546-0.29796 0.64527 0.16370
  -4  -3   6 6.53911 7.28164   1 0.73503-0.90558-0.51137-0.29206 0.62725 0.05140
  -4  -3   5 453.647 10.0531   1 0.73392-0.93971-0.51696-0.28648 0.62247-0.07415
  -4  -3   4 -3.1996  6.6605   1 0.71772-0.95874-0.52207-0.28138 0.63754-0.21955
  -4  -3   3 872.305 16.2193   1 0.67385-0.95009-0.52589-0.27758 0.68175-0.39408
  -4  -3   2 1131.54 19.7402   1 0.57057-0.88205-0.52528-0.27820 0.76196-0.60461
  -4  -3   1 644.753 12.3894   1 0.34310-0.68980-0.51131-0.29218 0.85129-0.82428
  -4  -3   013085.00 63.8097   1-0.04008-0.34185-0.47346-0.33004 0.83627-0.93958
  -4  -3  -1 1010.67 19.0756   1-0.42242 0.00525-0.42553-0.37799 0.65631-0.88994
  -4  -3  -2 722.096 15.0251   1-0.66823 0.21583-0.38999-0.41354 0.42932-0.79328
  -4  -3  -3 27.2252 4.57724   1-0.80404 0.31641-0.36858-0.43496 0.23184-0.72612
  -4  -3  -4 815.912 15.8992   1-0.87837 0.35551-0.35624-0.44732 0.06944-0.69404
  -4  -3  -5 4122.31 44.5659   1-0.91807 0.35998-0.34933-0.45424-0.06766-0.68727
  -4  -3  -6 70.0454 6.97088   1-0.93585 0.34253-0.34592-0.45766-0.18788-0.69737
  -4  -3  -7 506.877 13.2365   1-0.93755 0.30900-0.34500-0.45859-0.29692-0.71866
  -4  -3  -8 277.988 10.7305   1-0.92551 0.26173-0.34608-0.45752-0.39847-0.74743
  -4  -3  -9 521.682 13.0505   1-0.89992 0.20091-0.34898-0.45463-0.49510-0.78113
  -4  -3 -10 377.959 10.2141   1-0.85890 0.12466-0.35379-0.44983-0.58878-0.81777
  -4  -3 -11 634.005 13.0727   1-0.79721 0.02774-0.36099-0.44265-0.68145-0.85543
  -4  -3 -12 596.017  11.408   1-0.69991-0.10479-0.37204-0.43162-0.77625-0.89095
  -5  -3 -12 73.4845 4.24139   1-0.68015-0.22002-0.37969-0.42397-0.78766-0.90535
  -5  -3 -11-0.27876 4.82018   1-0.79476-0.07018-0.36750-0.43615-0.67995-0.88274
  -5  -3 -10 9.45354 6.40007   1-0.86104 0.03134-0.36035-0.44329-0.57832-0.85404
  -5  -3  -9 354.283 11.0457   1-0.90275 0.10828-0.35595-0.44768-0.47671-0.82533
  -5  -3  -8 707.861 15.2322   1-0.92679 0.16754-0.35369-0.44992-0.37242-0.79929
  -5  -3  -7 553.776 13.9977   1-0.93542 0.21140-0.35346-0.45014-0.26324-0.77815
  -5  -3  -6 15.3417 8.17849   1-0.92842 0.23963-0.35544-0.44814-0.14664-0.76442
  -5  -3  -5 295.241 10.1288   1-0.90326 0.24971-0.36011-0.44347-0.01946-0.76127
  -5  -3  -4 64.2181 6.04441   1-0.85422 0.23590-0.36835-0.43521 0.12237-0.77278
  -5  -3  -3 599.265 11.9156   1-0.77046 0.18736-0.38167-0.42188 0.28334-0.80343
  -5  -3  -2 2142.19 28.8029   1-0.63353 0.08567-0.40223-0.40131 0.46508-0.85484
  -5  -3  -1 636.362 12.2522   1-0.41987-0.09277-0.43188-0.37164 0.65501-0.91445
  -5  -3   0 1366.90 21.9802   1-0.12703-0.35038-0.46810-0.33541 0.80757-0.93668
  -5  -3   1 1814.41 25.1721   1 0.18006-0.62223-0.49999-0.30351 0.86420-0.86298
  -5  -3   2 2597.45  30.075   1 0.41125-0.81819-0.51798-0.28551 0.83324-0.70170
  -5  -3   3 2105.27 27.7394   1 0.54791-0.91963-0.52375-0.27972 0.77604-0.51418
  -5  -3   4 393.583 8.97521   1 0.61980-0.95628-0.52301-0.28045 0.73076-0.33857
  -5  -3   5-1.62244 7.18744   1 0.65440-0.95565-0.51935-0.28410 0.70593-0.18342
  -5  -3   6 56.1926 6.09745   1 0.66708-0.93311-0.51435-0.28909 0.69911-0.04627
  -5  -3   7 212.282 8.91965   1 0.66531-0.89611-0.50857-0.29486 0.70597 0.07720
  -5  -3   8 158.887 8.72674   1 0.65239-0.84796-0.50216-0.30125 0.72279 0.19070
  -5  -3   9-6.60392 8.94175   1 0.62942-0.78975-0.49506-0.30834 0.74673 0.29708
  -5  -3  10  965.84 18.7924   1 0.59603-0.72113-0.48710-0.31628 0.77563 0.39851
  -5  -3  11 551.687 12.8767   1 0.55049-0.64036-0.47798-0.32539 0.80773 0.49673
  -5  -3  12 14.1099 6.92306   1 0.48900-0.54364-0.46717-0.33620 0.84134 0.59344
  -5  -3  13    0.00 4.97676   1 0.40295-0.42236-0.45356-0.34979 0.87421 0.69090
  -6  -3  13  49.697 5.13635   1 0.35170-0.46658-0.45450-0.34886 0.88293 0.65637
  -6  -3  12 1.15905 6.31304   1 0.43638-0.58649-0.46842-0.33495 0.85752 0.55145
  -6  -3  11 929.336 18.9138   1 0.49608-0.68142-0.47947-0.32391 0.83098 0.44767
  -6  -3  10 114.087  8.1786   1 0.53925-0.75982-0.48876-0.31463 0.80597 0.34236
  -6  -3   9 2011.96 34.7909   1 0.56943-0.82524-0.49682-0.30659 0.78440 0.23361
  -6  -3   8 1362.69 25.8348   1 0.58797-0.87900-0.50389-0.29953 0.76808 0.11960
  -6  -3   7 637.594 13.8975   1 0.59461-0.92088-0.51007-0.29336 0.75902-0.00167
  -6  -3   6 2120.39 32.4745   1 0.58741-0.94890-0.51530-0.28815 0.75952-0.13249
  -6  -3   5 657.967 13.7852   1 0.56191-0.95863-0.51920-0.28426 0.77181-0.27511
  -6  -3   4 153.414 6.87358   1 0.50975-0.94170-0.52091-0.28256 0.79693-0.43055
  -6  -3   3 1106.66 21.0937   1 0.41721-0.88439-0.51866-0.28482 0.83121-0.59516
  -6  -3   2 1277.77 22.3421   1 0.26719-0.76960-0.50961-0.29388 0.85959-0.75386
  -6  -3   1 10.6203 6.00774   1 0.05305-0.59069-0.49112-0.31238 0.85140-0.87600
  -6  -3   0 1059.14 20.8648   1-0.19864-0.37424-0.46435-0.33917 0.77723-0.93215
  -6  -3  -1 6576.21 50.4171   1-0.43509-0.17301-0.43547-0.36807 0.64110-0.92635
  -6  -3  -2  10.896 6.59417   1-0.62042-0.02291-0.41050-0.39305 0.47566-0.89123
  -6  -3  -3  822.73 16.4831   1-0.75084 0.07227-0.39161-0.41195 0.30911-0.85501
  -6  -3  -4 744.223 14.2736   1-0.83733 0.12354-0.37832-0.42524 0.15364-0.82986
  -6  -3  -5 161.679 8.80888   1-0.89153 0.14250-0.36947-0.43411 0.01136-0.81790
  -6  -3  -6 2892.07 41.0601   1-0.92161 0.13735-0.36403-0.43956-0.11937-0.81750
  -6  -3  -7 3438.80  45.087   1-0.93240 0.11292-0.36131-0.44229-0.24108-0.82611
  -6  -3  -8 1225.80 23.9951   1-0.92612 0.07141-0.36091-0.44271-0.35625-0.84126
  -6  -3  -9 503.501 11.6959   1-0.90265 0.01270-0.36269-0.44094-0.46721-0.86063
  -6  -3 -10 65.5031 5.90579   1-0.85883-0.06635-0.36686-0.43679-0.57648-0.88168
  -6  -3 -11  67.464 4.68489   1-0.78459-0.17581-0.37429-0.42937-0.68806-0.90043
  -7  -3 -11   1.833 3.93277   1-0.76260-0.29327-0.38160-0.42206-0.70910-0.90520
  -7  -3 -10 29.3189 4.56347   1-0.85162-0.16903-0.37331-0.43034-0.58456-0.89942
  -7  -3  -9 490.654 11.2736   1-0.89981-0.08560-0.36915-0.43448-0.46726-0.88640
  -7  -3  -8 1730.89 30.6806   1-0.92414-0.02605-0.36766-0.43597-0.35016-0.87316
  -7  -3  -7 19.8329 9.11241   1-0.92941 0.01446-0.36847-0.43514-0.23015-0.86285
  -7  -3  -6 86.2192 7.81551   1-0.91648 0.03676-0.37164-0.43196-0.10499-0.85769
  -7  -3  -5 3142.84 42.6988   1-0.88383 0.03934-0.37746-0.42613 0.02720-0.85955
  -7  -3  -4 1622.04 30.3052   1-0.82783 0.01856-0.38641-0.41717 0.16779-0.86982
  -7  -3  -3 77.2243 5.91311   1-0.74277-0.03126-0.39913-0.40443 0.31678-0.88848
  -7  -3  -2 561.609 11.3124   1-0.62174-0.11706-0.41619-0.38736 0.47072-0.91210
  -7  -3  -1  954.15 18.7419   1-0.45998-0.24359-0.43749-0.36605 0.61954-0.93059
  -7  -3   0 35.2905 5.00618   1-0.26253-0.40581-0.46135-0.34218 0.74494-0.92567
  -7  -3   1 3013.35 34.9306   1-0.05138-0.58173-0.48407-0.31944 0.82707-0.87748
  -7  -3   2 861.022 17.5968   1 0.14091-0.73879-0.50163-0.30187 0.85980-0.77988
  -7  -3   3 520.622 10.5339   1 0.29117-0.85382-0.51226-0.29123 0.85655-0.64630
  -7  -3   4 232.925 8.19409   1 0.39539-0.92281-0.51678-0.28670 0.83790-0.49733
  -7  -3   5 2537.37 34.7362   1 0.46133-0.95352-0.51699-0.28648 0.81884-0.34794
  -7  -3   6 479.025  11.536   1 0.49878-0.95574-0.51441-0.28904 0.80636-0.20514
  -7  -3   7 997.638 19.8128   1 0.51529-0.93701-0.51001-0.29343 0.80233-0.07079
  -7  -3   8 75.8989 7.98614   1 0.51560-0.90210-0.50428-0.29915 0.80624 0.05563
  -7  -3   9 173.123 9.21525   1 0.50219-0.85346-0.49743-0.30599 0.81672 0.17547
  -7  -3  10 257.763 10.4771   1 0.47577-0.79181-0.48942-0.31399 0.83217 0.29035
  -7  -3  11 14.0305 6.96832   1 0.43530-0.71611-0.48004-0.32335 0.85089 0.40196
  -7  -3  12 6.38335 6.15851   1 0.37742-0.62300-0.46879-0.33459 0.87086 0.51231
  -7  -3  13 31.7465  4.4404   1 0.29357-0.50392-0.45451-0.34886 0.88898 0.62452
  -8  -3  13 432.145 9.45542   1 0.22830-0.53412-0.45348-0.34990 0.89113 0.59656
  -8  -3  12 327.026 9.77542   1 0.31211-0.65316-0.46820-0.33519 0.88021 0.47715
  -8  -3  11 15.4742    7.17   1 0.36831-0.74458-0.47963-0.32377 0.86629 0.36075
  -8  -3  10 12.1277 7.11048   1 0.40594-0.81744-0.48903-0.31438 0.85299 0.24372
  -8  -3   9  383.74 11.7805   1 0.42836-0.87509-0.49689-0.30654 0.84237 0.12402
  -8  -3   8 52.7634 6.96885   1 0.43641-0.91838-0.50339-0.30005 0.83590 0.00017
  -8  -3   7 56.5879 6.47013   1 0.42920-0.94640-0.50851-0.29494 0.83464-0.12890
  -8  -3   6 74.1179 6.63169   1 0.40416-0.95658-0.51197-0.29149 0.83896-0.26355
  -8  -3   5 2917.15 37.7875   1 0.35700-0.94465-0.51324-0.29023 0.84787-0.40278
  -8  -3   410600.00 68.9801   1 0.28196-0.90485-0.51144-0.29204 0.85769-0.54293
  -8  -3   3 589.802 12.1636   1 0.17340-0.83152-0.50546-0.29803 0.86061-0.67617
  -8  -3   2 1619.46 26.7964   1 0.02970-0.72304-0.49437-0.30914 0.84439-0.79028
  -8  -3   1 2012.98   29.70   1-0.14148-0.58710-0.47822-0.32530 0.79622-0.87243
  -8  -3   0 23.1202 4.38012   1-0.32201-0.44179-0.45870-0.34484 0.71029-0.91683
  -8  -3  -1 1497.72 26.6987   1-0.49067-0.30837-0.43852-0.36503 0.59228-0.92914
  -8  -3  -2 236.126 8.36279   1-0.63286-0.20141-0.42013-0.38343 0.45508-0.92226
  -8  -3  -3 1399.35  27.387   1-0.74375-0.12575-0.40482-0.39875 0.31109-0.90860
  -8  -3  -4 2608.53 37.8628   1-0.82494-0.07979-0.39291-0.41068 0.16823-0.89607
  -8  -3  -5 111.482 7.84568   1-0.88029-0.05967-0.38418-0.41941 0.03011-0.88827
  -8  -3  -6 6538.67 60.7638   1-0.91347-0.06172-0.37829-0.42532-0.10245-0.88603
  -8  -3  -7-6.45983 7.87254   1-0.92685-0.08357-0.37491-0.42871-0.23011-0.88870
  -8  -3  -8 175.197 7.62664   1-0.92102-0.12463-0.37389-0.42974-0.35440-0.89474
  -8  -3  -9 7.67456 5.82741   1-0.89391-0.18697-0.37532-0.42833-0.47773-0.90173
  -8  -3 -10 30.4901 4.20219   1-0.83752-0.27859-0.37980-0.42386-0.60470-0.90508
  -9  -3 -10 237.505 6.22333   1-0.81122-0.40036-0.38660-0.41706-0.64175-0.89384
  -9  -3  -9  12.725 4.72837   1-0.88380-0.29255-0.38121-0.42245-0.50020-0.90506
  -9  -3  -8  196.16  8.0451   1-0.91650-0.22462-0.37961-0.42403-0.36950-0.90545
  -9  -3  -7 262.761  9.3774   1-0.92471-0.18118-0.38063-0.42300-0.24082-0.90379
  -9  -3  -6 329.022 10.6941   1-0.91253-0.15813-0.38401-0.41960-0.11096-0.90333
  -9  -3  -5 141.149 8.18979   1-0.88056-0.15487-0.38978-0.41383 0.02162-0.90559
  -9  -3  -4 98.1385 7.34326   1-0.82762-0.17258-0.39808-0.40551 0.15727-0.91092
  -9  -3  -3 53.1582 6.69441   1-0.75167-0.21329-0.40908-0.39450 0.29490-0.91822
  -9  -3  -2-10.4887 7.78582   1-0.65082-0.27892-0.42279-0.38078 0.43122-0.92421
  -9  -3  -1 56.1621 5.80007   1-0.52507-0.36944-0.43883-0.36473 0.56011-0.92277
  -9  -3   0 303.002 9.17807   1-0.37876-0.48052-0.45618-0.34737 0.67287-0.90522
  -9  -3   1 70.3177 6.07977   1-0.22216-0.60189-0.47314-0.33039 0.76070-0.86271
  -9  -3   2 363.742 9.86335   1-0.06985-0.71897-0.48779-0.31573 0.81885-0.79055
  -9  -3   3 2772.71  36.453   1 0.06437-0.81795-0.49872-0.30479 0.84955-0.69092
  -9  -3   4 1426.67 27.0202   1 0.17225-0.89061-0.50548-0.29802 0.86051-0.57156
  -9  -3   5 4551.51 48.1094   1 0.25206-0.93519-0.50843-0.29505 0.86082-0.44154
  -9  -3   6 399.718 11.3746   1 0.30615-0.95405-0.50829-0.29517 0.85767-0.30806
  -9  -3   7 12.1677 7.86462   1 0.33825-0.95091-0.50575-0.29771 0.85544-0.17551
  -9  -3   8 361.619 11.5344   1 0.35170-0.92913-0.50130-0.30214 0.85616-0.04590
  -9  -3   9 83.4363 7.22136   1 0.34874-0.89094-0.49522-0.30821 0.86029 0.08029
  -9  -3  10 493.872 12.4972   1 0.33023-0.83720-0.48758-0.31584 0.86734 0.20356
  -9  -3  11 167.372 7.87033   1 0.29530-0.76705-0.47821-0.32520 0.87610 0.32513
  -9  -3  12 65.5655 5.83756   1 0.24041-0.67692-0.46657-0.33682 0.88444 0.44712
  -9  -3  13  148.38 6.06691   1 0.15543-0.55672-0.45127-0.35211 0.88801 0.57387
 -10  -3  13 227.442 7.03121   1 0.07409-0.57084-0.44769-0.35570 0.87793 0.55814
 -10  -3  12 8.47818  5.4838   1 0.16217-0.69416-0.46383-0.33958 0.88233 0.42342
 -10  -3  11 472.906 11.2545   1 0.21651-0.78372-0.47573-0.32769 0.87927 0.29615
 -10  -3  10 211.886 8.57382   1 0.24915-0.85160-0.48508-0.31835 0.87432 0.17078
 -10  -3   9 337.402 10.9644   1 0.26418-0.90186-0.49248-0.31096 0.86975 0.04502
 -10  -3   8 676.364 14.7458   1 0.26269-0.93559-0.49812-0.30533 0.86656-0.08211
 -10  -3   7 1094.98 21.1717   1 0.24411-0.95224-0.50193-0.30153 0.86479-0.21067
 -10  -3   6 438.205 12.1037   1 0.20678-0.95014-0.50367-0.29981 0.86341-0.33961
 -10  -3   5 1700.32 31.1887   1 0.14849-0.92708-0.50292-0.30057 0.85988-0.46640
 -10  -3   4 2574.51 36.8965   1 0.06733-0.88115-0.49921-0.30429 0.84986-0.58671
 -10  -3   3 241.513 9.36606   1-0.03681-0.81225-0.49216-0.31135 0.82736-0.69454
 -10  -3   2 29.0349 5.74617   1-0.16059-0.72370-0.48174-0.32179 0.78596-0.78346
 -10  -3   1 198.031 8.34241   1-0.29641-0.62310-0.46853-0.33501 0.72111-0.84893
 -10  -3   0 294.508 10.2806   1-0.43370-0.52104-0.45367-0.34989 0.63228-0.89043
 -10  -3  -1 1547.22 29.6255   1-0.56198-0.42800-0.43857-0.36499 0.52328-0.91176
 -10  -3  -2 405.674 11.8952   1-0.67364-0.35156-0.42448-0.37910 0.40038-0.91918
 -10  -3  -3 28.4536 5.79462   1-0.76489-0.29555-0.41220-0.39139 0.26984-0.91896
 -10  -3  -4 817.069 16.0602   1-0.83482-0.26084-0.40213-0.40147 0.13636-0.91581
 -10  -3  -5 240.192 9.62908   1-0.88403-0.24686-0.39437-0.40925 0.00269-0.91246
 -10  -3  -6 17.8614 7.22084   1-0.91330-0.25283-0.38889-0.41473-0.13015-0.90995
 -10  -3  -7-3.98266  5.9607   1-0.92256-0.27879-0.38568-0.41796-0.26258-0.90784
 -10  -3  -8 2176.78 28.0927   1-0.90963-0.32696-0.38485-0.41880-0.39669-0.90406
 -10  -3  -9 554.339 11.1661   1-0.86644-0.40537-0.38696-0.41670-0.53808-0.89299
 -11  -3  -8  375.41 8.41387   1-0.89822-0.43384-0.38968-0.41398-0.43877-0.88779
 -11  -3  -7 1478.75 24.0688   1-0.91947-0.37735-0.39008-0.41356-0.29643-0.89980
 -11  -3  -6 602.314  12.419   1-0.91511-0.34648-0.39298-0.41065-0.16021-0.90570
 -11  -3  -5 55.7265 5.97745   1-0.88998-0.33638-0.39806-0.40556-0.02633-0.90925
 -11  -3  -4 126.479 7.60472   1-0.84554-0.34559-0.40521-0.39840 0.10619-0.91145
 -11  -3  -3 32.3689 5.97576   1-0.78210-0.37381-0.41437-0.38922 0.23670-0.91163
 -11  -3  -2 381.383 11.4412   1-0.70000-0.42067-0.42537-0.37821 0.36307-0.90767
 -11  -3  -1 471.328 12.5678   1-0.60064-0.48480-0.43782-0.36575 0.48171-0.89600
 -11  -3   0 10.4927 7.07774   1-0.48739-0.56282-0.45107-0.35249 0.58805-0.87201
 -11  -3   1 84.6493 6.75537   1-0.36614-0.64884-0.46417-0.33938 0.67751-0.83114
 -11  -3   2 0.51458 7.58022   1-0.24472-0.73503-0.47606-0.32747 0.74705-0.77036
 -11  -3   3 2941.77 40.1963   1-0.13137-0.81316-0.48581-0.31772 0.79642-0.68941
 -11  -3   4 192.827    9.02   1-0.03273-0.87657-0.49282-0.31069 0.82826-0.59092
 -11  -3   5 100.964 7.44356   1 0.04729-0.92135-0.49694-0.30656 0.84698-0.47932
 -11  -3   6 293.479 10.6898   1 0.10740-0.94623-0.49830-0.30518 0.85729-0.35930
 -11  -3   7 802.666 15.9212   1 0.14809-0.95169-0.49721-0.30626 0.86306-0.23474
 -11  -3   8 264.416 10.1865   1 0.17046-0.93883-0.49396-0.30950 0.86691-0.10826
 -11  -3   9 182.992 8.70535   1 0.17546-0.90860-0.48872-0.31473 0.87019 0.01878
 -11  -3  10 7.01492 8.76865   1 0.16318-0.86109-0.48152-0.32191 0.87312 0.14617
 -11  -3  11  62.107  6.2107   1 0.13205-0.79473-0.47214-0.33129 0.87479 0.27483
 -11  -3  12 13.5171 5.43382   1 0.07706-0.70451-0.45983-0.34358 0.87251 0.40743
 -11  -3  13 158.786 5.86172   1-0.01757-0.57465-0.44237-0.36103 0.85850 0.55177
 -12  -3  12 8.13269 4.85743   1-0.01582-0.70709-0.45438-0.34903 0.85320 0.40094
 -12  -3  11 31.9586  5.2152   1 0.04183-0.79998-0.46736-0.33608 0.86147 0.26233
 -12  -3  10 381.231 10.3523   1 0.07261-0.86599-0.47690-0.32655 0.86293 0.13055
 -12  -3   9 542.411 12.7487   1 0.08317-0.91178-0.48397-0.31949 0.86114 0.00202
 -12  -3   8 33.9964 6.02804   1 0.07581-0.93965-0.48890-0.31457 0.85714-0.12431
 -12  -3   7 137.559 8.31666   1 0.05108-0.95015-0.49173-0.31175 0.85066-0.24815
 -12  -3   6 82.9434 6.78537   1 0.00880-0.94310-0.49236-0.31114 0.84029-0.36810
 -12  -3   5 868.555 16.3903   1-0.05120-0.91833-0.49061-0.31290 0.82361-0.48176
 -12  -3   4 19.3199  8.2094   1-0.12834-0.87642-0.48635-0.31717 0.79739-0.58585
 -12  -3   3 7437.51 64.6911   1-0.22056-0.81943-0.47959-0.32394 0.75805-0.67684
 -12  -3   2 475.186  12.767   1-0.32389-0.75133-0.47060-0.33294 0.70262-0.75173
 -12  -3   1 2.73649 7.19859   1-0.43262-0.67783-0.45992-0.34364 0.62962-0.80906
 -12  -3   0 -2.7471  8.5293   1-0.54021-0.60547-0.44831-0.35526 0.53962-0.84939
 -12  -3  -1 536.675 13.5628   1-0.64055-0.54036-0.43662-0.36696 0.43504-0.87513
 -12  -3  -2-7.58214 7.46519   1-0.72892-0.48722-0.42557-0.37802 0.31925-0.88967
 -12  -3  -3 25.8194 6.21016   1-0.80226-0.44911-0.41573-0.38788 0.19564-0.89638
 -12  -3  -4 18.8813 7.82145   1-0.85884-0.42777-0.40744-0.39618 0.06681-0.89787
 -12  -3  -5 833.312 16.5526   1-0.89754-0.42429-0.40092-0.40271-0.06579-0.89560
 -12  -3  -6 151.432   7.432   1-0.91692-0.44014-0.39633-0.40731-0.20225-0.88947
 -12  -3  -7 379.605 8.92305   1-0.91353-0.47876-0.39390-0.40976-0.34502-0.87702
 -12  -3  -8 -0.6324 4.12274   1-0.87638-0.55114-0.39429-0.40938-0.50330-0.84906
 -13  -3  -7 38.5441 4.01646   1-0.90023-0.58753-0.39720-0.40647-0.41531-0.83254
 -13  -3  -6 228.835 7.48663   1-0.91692-0.53560-0.39897-0.40468-0.25909-0.85843
 -13  -3  -5  172.97 7.48897   1-0.90556-0.51173-0.40300-0.40063-0.11709-0.87010
 -13  -3  -4 410.946 10.9554   1-0.87376-0.50831-0.40887-0.39475 0.01746-0.87433
 -13  -3  -3 11.8312 7.25476   1-0.82450-0.52234-0.41633-0.38728 0.14614-0.87268
 -13  -3  -2 122.912 7.79794   1-0.75968-0.55193-0.42514-0.37846 0.26842-0.86465
 -13  -3  -1 150.658 8.33723   1-0.68136-0.59502-0.43496-0.36863 0.38260-0.84850
 -13  -3   0 26.5442 9.39846   1-0.59239-0.64876-0.44532-0.35826 0.48625-0.82183
 -13  -3   1 1267.73 24.8262   1-0.49675-0.70917-0.45562-0.34794 0.57689-0.78213
 -13  -3   2  242.07 9.91858   1-0.39935-0.77134-0.46521-0.33834 0.65262-0.72754
 -13  -3   3 508.626 13.0263   1-0.30552-0.82994-0.47343-0.33011 0.71278-0.65738
 -13  -3   4 2.73513 7.67786   1-0.22015-0.88008-0.47979-0.32373 0.75816-0.57243
 -13  -3   5 2867.44 41.0319   1-0.14706-0.91793-0.48399-0.31953 0.79073-0.47468
 -13  -3   6 7.45811 8.28721   1-0.08872-0.94105-0.48590-0.31760 0.81311-0.36674
 -13  -3   7 1441.32 26.1821   1-0.04641-0.94812-0.48555-0.31794 0.82789-0.25119
 -13  -3   8 40.7677 5.85451   1-0.02077-0.93854-0.48299-0.32048 0.83714-0.13011
 -13  -3   9 133.498 7.56689   1-0.01236-0.91171-0.47824-0.32523 0.84207-0.00472
 -13  -3  10  25.373 5.65755   1-0.02252-0.86633-0.47114-0.33231 0.84282 0.12486
 -13  -3  11 76.6284 5.57685   1-0.05467-0.79894-0.46123-0.34221 0.83781 0.26019
 -13  -3  12 593.938 11.5227   1-0.11851-0.69987-0.44708-0.35635 0.82154 0.40679
 -14  -3  11 105.686 5.64861   1-0.15893-0.79015-0.45345-0.35000 0.80136 0.27084
 -14  -3  10 538.521 11.2542   1-0.12268-0.86163-0.46413-0.33933 0.81138 0.13049
 -14  -3   9 296.619 9.85999   1-0.11119-0.90835-0.47147-0.33200 0.81219-0.00064
 -14  -3   8 192.389 8.19157   1-0.11916-0.93562-0.47623-0.32725 0.80653-0.12531
 -14  -3   7 820.872 16.5014   1-0.14427-0.94573-0.47869-0.32480 0.79477-0.24388
 -14  -3   6 1874.53 32.7539   1-0.18522-0.94002-0.47895-0.32456 0.77604-0.35547
 -14  -3   5 3791.56 45.8831   1-0.24069-0.91977-0.47705-0.32647 0.74871-0.45847
 -14  -3   4 2351.06  36.717   1-0.30891-0.88678-0.47308-0.33046 0.71084-0.55092
 -14  -3   3 412.026 12.1478   1-0.38723-0.84370-0.46720-0.33634 0.66056-0.63096
 -14  -3   2 415.798 12.0499   1-0.47207-0.79409-0.45975-0.34381 0.59656-0.69729
 -14  -3   1 434.806 12.1822   1-0.55918-0.74220-0.45117-0.35240 0.51847-0.74952
 -14  -3   0 486.513 12.4214   1-0.64413-0.69248-0.44201-0.36158 0.42691-0.78829
 -14  -3  -1  296.35 10.1088   1-0.72278-0.64906-0.43280-0.37079 0.32333-0.81504
 -14  -3  -2 421.919 11.4313   1-0.79166-0.61541-0.42406-0.37955 0.20947-0.83150
 -14  -3  -3 773.097 15.0504   1-0.84796-0.59435-0.41619-0.38743 0.08686-0.83922
 -14  -3  -4 416.717 10.4928   1-0.88920-0.58834-0.40951-0.39413-0.04381-0.83887
 -14  -3  -5    0.00 4.80594   1-0.91232-0.60045-0.40429-0.39936-0.18362-0.82938
 -14  -3  -6  55.863 4.32513   1-0.91119-0.63681-0.40088-0.40278-0.33815-0.80518
 -15  -3  -5 911.754 14.6736   1-0.91407-0.69416-0.40464-0.39901-0.27429-0.76452
 -15  -3  -4 20.0602 3.99124   1-0.90349-0.66952-0.40926-0.39438-0.12142-0.78707
 -15  -3  -3 36.4356 4.74895   1-0.87168-0.66609-0.41524-0.38838 0.01503-0.79319
 -15  -3  -2 8.66138 5.67377   1-0.82428-0.67826-0.42229-0.38133 0.14032-0.78816
 -15  -3  -1 180.061 7.87391   1-0.76459-0.70272-0.43008-0.37352 0.25550-0.77301
 -15  -3   0 96.1199 6.84631   1-0.69558-0.73650-0.43826-0.36533 0.36007-0.74726
 -15  -3   1 109.659 6.43587   1-0.62047-0.77638-0.44642-0.35716 0.45304-0.70990
 -15  -3   2 -2.8921 7.08416   1-0.54287-0.81875-0.45407-0.34950 0.53342-0.65996
 -15  -3   3 86.6631 7.17254   1-0.46661-0.85978-0.46076-0.34279 0.60071-0.59692
 -15  -3   4 21.6707 8.38266   1-0.39544-0.89572-0.46609-0.33745 0.65507-0.52096
 -15  -3   5 1659.52 30.1098   1-0.33269-0.92324-0.46972-0.33380 0.69733-0.43289
 -15  -3   6 53.8449 5.99491   1-0.28109-0.93962-0.47144-0.33207 0.72877-0.33401
 -15  -3   7 71.3215 5.84663   1-0.24280-0.94267-0.47109-0.33242 0.75078-0.22570
 -15  -3   8 4.11107 6.84044   1-0.21969-0.93055-0.46852-0.33497 0.76443-0.10902
 -15  -3   9  111.02 6.34654   1-0.21395-0.90106-0.46350-0.33998 0.77000 0.01573
 -15  -3  10 237.536 7.57454   1-0.22929-0.85049-0.45555-0.34792 0.76615 0.14992
 -15  -3  11 45.6832 4.42427   1-0.27471-0.76984-0.44329-0.36017 0.74720 0.29919
 -16  -3  10 114.806 5.76339   1-0.34600-0.82925-0.44465-0.35882 0.70187 0.18839
 -16  -3   9 15.8415 4.08858   1-0.32237-0.88811-0.45396-0.34953 0.71257 0.04736
 -16  -3   8 57.2343 5.17149   1-0.32343-0.92228-0.45962-0.34388 0.70888-0.07928
 -16  -3   7 102.782 6.65619   1-0.34279-0.93815-0.46256-0.34095 0.69451-0.19523
 -16  -3   6 336.873 9.64651   1-0.37711-0.93906-0.46322-0.34031 0.67019-0.30123
 -16  -3   5 696.008 14.0878   1-0.42390-0.92750-0.46184-0.34170 0.63550-0.39687
 -16  -3   4 17.9593 7.59861   1-0.48065-0.90598-0.45865-0.34490 0.58964-0.48134
 -16  -3   3 625.379 13.0198   1-0.54457-0.87729-0.45392-0.34964 0.53179-0.55381
 -16  -3   2 1253.07 24.9501   1-0.61251-0.84458-0.44797-0.35560 0.46144-0.61379
 -16  -3   1 35.2903 5.06363   1-0.68110-0.81122-0.44117-0.36242 0.37850-0.66117
 -16  -3   0 580.429 12.4501   1-0.74688-0.78067-0.43392-0.36968 0.28323-0.69622
 -16  -3  -1 9.08285 5.55827   1-0.80653-0.75625-0.42663-0.37699 0.17604-0.71935
 -16  -3  -2   6.361 5.33141   1-0.85681-0.74120-0.41964-0.38398 0.05691-0.73055
 -16  -3  -3 0.46247 4.47188   1-0.89413-0.73911-0.41328-0.39035-0.07559-0.72838
 -16  -3  -4 157.273 5.68941   1-0.91288-0.75559-0.40781-0.39584-0.22748-0.70681
 -17  -3  -2 225.086 6.82082   1-0.88795-0.80553-0.41568-0.38795-0.05039-0.64907
 -17  -3  -1 134.085 6.08173   1-0.84825-0.80999-0.42209-0.38153 0.07870-0.64782
 -17  -3   0 161.733 6.42153   1-0.79821-0.82481-0.42867-0.37494 0.19171-0.63051
 -17  -3   1  -0.313 5.41233   1-0.74163-0.84616-0.43514-0.36845 0.29106-0.59954
 -17  -3   2 49.3044 5.32323   1-0.68187-0.87069-0.44116-0.36242 0.37743-0.55558
 -17  -3   3 2527.37 32.0045   1-0.62217-0.89516-0.44639-0.35718 0.45102-0.49885
 -17  -3   4 23.8427 5.14688   1-0.56572-0.91637-0.45048-0.35308 0.51202-0.42952
 -17  -3   5 188.462 7.64653   1-0.51560-0.93127-0.45310-0.35044 0.56077-0.34794
 -17  -3   6  102.38  5.8386   1-0.47470-0.93694-0.45396-0.34958 0.59764-0.25449
 -17  -3   7  234.89 7.75497   1-0.44596-0.93044-0.45273-0.35079 0.62280-0.14932
 -17  -3   8 33.2964 4.24703   1-0.43285-0.90832-0.44898-0.35453 0.63557-0.03178
 -17  -3   9 87.9344 5.07203   1-0.44098-0.86497-0.44190-0.36159 0.63289 0.10124
 -18  -3   8-3.59216 4.09898   1-0.55489-0.88175-0.43511-0.36841 0.53266 0.04533
 -18  -3   7 70.5449 5.26485   1-0.55636-0.91551-0.44065-0.36288 0.52785-0.08018
 -18  -3   6 568.746 11.9135   1-0.57671-0.93039-0.44296-0.36058 0.50497-0.18763
 -18  -3   5 1090.04 18.5062   1-0.61007-0.93226-0.44291-0.36064 0.46761-0.28060
 -18  -3   4 233.089 7.36225   1-0.65260-0.92496-0.44101-0.36255 0.41678-0.36009
 -18  -3   3 7.16984 5.13275   1-0.70104-0.91175-0.43763-0.36595 0.35258-0.42622
 -18  -3   2 405.582 8.83443   1-0.75224-0.89579-0.43309-0.37050 0.27474-0.47870
 -18  -3   1 177.533 6.52924   1-0.80299-0.88027-0.42772-0.37589 0.18256-0.51685
 -18  -3   0 231.901 6.66453   1-0.84990-0.86858-0.42179-0.38183 0.07440-0.53901
 -19  -3   3 0.60399  3.5605   1-0.78506-0.92320-0.42621-0.37737 0.22054-0.31998
 -19  -3   4 3.69235 3.80599   1-0.74591-0.92712-0.42883-0.37475 0.28904-0.25816
 -19  -3   5 19.3432 3.46808   1-0.71322-0.92458-0.42966-0.37391 0.34041-0.17920
 -20  -2   3 159.824 5.52636   1-0.83750-0.96621-0.29242-0.24335 0.21804-0.34327
 -20  -2   4  155.10 5.67422   1-0.79809-0.97039-0.29527-0.24049 0.28995-0.28485
 -20  -2   5 48.2317 4.26449   1-0.76376-0.96949-0.29655-0.23920 0.34555-0.21012
 -19  -2   8 2.90776 3.92658   1-0.59443-0.93766-0.30435-0.23135 0.55592-0.00372
 -19  -2   7 669.111 12.5403   1-0.60408-0.96324-0.30854-0.22717 0.54412-0.12223
 -19  -2   6 68.2135 5.01402   1-0.62916-0.97339-0.31000-0.22572 0.51616-0.22460
 -19  -2   5 505.096 10.1013   1-0.66512-0.97267-0.30941-0.22633 0.47452-0.31329
 -19  -2   4 23.9726 4.17912   1-0.70864-0.96437-0.30717-0.22858 0.41999-0.38908
 -19  -2   3  65.706 4.93932   1-0.75684-0.95140-0.30362-0.23214 0.35267-0.45209
 -19  -2   2 134.444 5.62353   1-0.80689-0.93658-0.29905-0.23672 0.27233-0.50207
 -19  -2   1 85.9096 5.17066   1-0.85597-0.92273-0.29375-0.24204 0.17826-0.53833
 -19  -2   0 344.542  8.2513   1-0.90105-0.91288-0.28794-0.24786 0.06874-0.55913
 -19  -2  -1 86.7825  4.4484   1-0.93841-0.91075-0.28175-0.25406-0.06102-0.55970
 -18  -2  -2 95.3795 5.22771   1-0.93680-0.85212-0.28221-0.25360-0.05408-0.67115
 -18  -2  -1 116.835 5.62828   1-0.89870-0.85500-0.28845-0.24735 0.07515-0.67006
 -18  -2   0 181.265  7.1101   1-0.85084-0.86763-0.29483-0.24096 0.18875-0.65333
 -18  -2   1 31.9717 4.56783   1-0.79665-0.88658-0.30110-0.23468 0.28925-0.62351
 -18  -2   2 5.12941 5.77296   1-0.73909-0.90891-0.30699-0.22878 0.37748-0.58141
 -18  -2   3 45.3079 5.16148   1-0.68098-0.93180-0.31220-0.22355 0.45368-0.52729
 -18  -2   4 245.508 8.42699   1-0.62511-0.95244-0.31643-0.21931 0.51798-0.46126
 -18  -2   5 71.1328 5.57865   1-0.57421-0.96810-0.31937-0.21636 0.57055-0.38351
 -18  -2   6  538.20 11.6106   1-0.53095-0.97613-0.32075-0.21497 0.61161-0.29425
 -18  -2   7  18.029 6.02096   1-0.49801-0.97385-0.32027-0.21544 0.64123-0.19354
 -18  -2   8 68.7901 5.02343   1-0.47839-0.95823-0.31755-0.21814 0.65891-0.08089
 -18  -2   9 3.30015 4.56575   1-0.47640-0.92499-0.31200-0.22368 0.66261 0.04573
 -18  -2  10 14.6702 3.34221   1-0.50090-0.86526-0.30220-0.23347 0.64542 0.19324
 -17  -2  11 76.7764 4.44041   1-0.41498-0.82049-0.30387-0.23177 0.71347 0.28133
 -17  -2  10 32.4937 4.14158   1-0.37317-0.89753-0.31613-0.21953 0.73888 0.12559
 -17  -2   9 142.923 6.74797   1-0.36258-0.94334-0.32359-0.21208 0.74340-0.00925
 -17  -2   8  224.85  8.2364   1-0.37239-0.96877-0.32799-0.20769 0.73519-0.13137
 -17  -2   7 62.4611 5.87371   1-0.39801-0.97837-0.32997-0.20573 0.71651-0.24301
 -17  -2   6 325.927 9.48891   1-0.43664-0.97498-0.32987-0.20584 0.68777-0.34460
 -17  -2   5 1125.42 21.2251   1-0.48589-0.96096-0.32794-0.20778 0.64865-0.43580
 -17  -2   4 871.246 17.6108   1-0.54337-0.93871-0.32441-0.21132 0.59856-0.51604
 -17  -2   3 649.293  13.022   1-0.60647-0.91083-0.31954-0.21620 0.53701-0.58482
 -17  -2   2 1083.92 21.1251   1-0.67238-0.88015-0.31364-0.22212 0.46375-0.64188
 -17  -2   1 9.42973 5.92713   1-0.73816-0.84961-0.30703-0.22874 0.37881-0.68726
 -17  -2   0 71.6656 5.65845   1-0.80088-0.82211-0.30006-0.23572 0.28244-0.72122
 -17  -2  -1 227.849 8.33031   1-0.85770-0.80052-0.29306-0.24274 0.17489-0.74399
 -17  -2  -2  3.8686 5.41408   1-0.90579-0.78767-0.28633-0.24948 0.05590-0.75533
 -17  -2  -3 280.888 7.75196   1-0.94191-0.78678-0.28013-0.25569-0.07615-0.75361
 -17  -2  -4 86.4378 4.73346   1-0.96096-0.80296-0.27468-0.26115-0.22713-0.73294
 -16  -2  -5  120.97 5.39938   1-0.96234-0.74134-0.27172-0.26411-0.27014-0.79446
 -16  -2  -4 5.86709 4.46251   1-0.95023-0.71822-0.27644-0.25938-0.11845-0.81582
 -16  -2  -3 1293.41 22.7493   1-0.91883-0.71439-0.28233-0.25348 0.01716-0.82110
 -16  -2  -2 400.555 10.2507   1-0.87320-0.72478-0.28913-0.24667 0.14170-0.81532
 -16  -2  -1 110.262 6.67952   1-0.81638-0.74638-0.29657-0.23922 0.25643-0.79973
 -16  -2   0 1784.62 30.3978   1-0.75097-0.77656-0.30436-0.23141 0.36119-0.77416
 -16  -2   1 257.479 9.70923   1-0.67972-0.81257-0.31215-0.22361 0.45527-0.73792
 -16  -2   2-6.89662 6.79024   1-0.60563-0.85144-0.31955-0.21620 0.53792-0.69024
 -16  -2   3 37.5155 5.81069   1-0.53188-0.88996-0.32617-0.20957 0.60860-0.63059
 -16  -2   4 94.5055 7.11023   1-0.46170-0.92491-0.33165-0.20407 0.66725-0.55892
 -16  -2   5 154.053  8.2615   1-0.39808-0.95330-0.33568-0.20003 0.71432-0.47566
 -16  -2   6 34.7128 5.64861   1-0.34365-0.97249-0.33802-0.19768 0.75062-0.38164
 -16  -2   7 1074.63 21.1628   1-0.30063-0.98029-0.33847-0.19721 0.77718-0.27787
 -16  -2   8 82.1955  6.4657   1-0.27096-0.97473-0.33689-0.19879 0.79488-0.16525
 -16  -2   9 12.0048  5.9082   1-0.25666-0.95379-0.33306-0.20261 0.80412-0.04417
 -16  -2  10  14.227 5.47055   1-0.26064-0.91459-0.32662-0.20903 0.80421 0.08607
 -16  -2  11 6.93195 4.41827   1-0.28857-0.85143-0.31673-0.21891 0.79189 0.22871
 -15  -2  12 2.69106 4.11366   1-0.22849-0.78080-0.31339-0.22223 0.82562 0.35111
 -15  -2  11 7.79597 5.44182   1-0.17724-0.86729-0.32639-0.20924 0.84597 0.20044
 -15  -2  10 14.4785 6.16722   1-0.15570-0.92406-0.33520-0.20044 0.85249 0.06360
 -15  -2   9 40.2466 5.45733   1-0.15512-0.95987-0.34116-0.19450 0.85065-0.06489
 -15  -2   8 56.1234 6.26155   1-0.17194-0.97828-0.34474-0.19093 0.84196-0.18652
 -15  -2   7 1232.04 23.3958   1-0.20427-0.98118-0.34615-0.18953 0.82634-0.30123
 -15  -2   6 32.6793 5.74803   1-0.25067-0.97001-0.34551-0.19018 0.80287-0.40808
 -15  -2   5 130.419 8.26493   1-0.30960-0.94631-0.34289-0.19281 0.77016-0.50570
 -15  -2   4 169.202 8.85367   1-0.37903-0.91211-0.33844-0.19728 0.72674-0.59260
 -15  -2   3 111.097 7.70775   1-0.45629-0.87008-0.33236-0.20337 0.67134-0.66753
 -15  -2   2 623.096 14.2868   1-0.53811-0.82349-0.32500-0.21074 0.60327-0.72978
 -15  -2   1  97.108 7.27879   1-0.62090-0.77593-0.31674-0.21901 0.52251-0.77934
 -15  -2   0 84.0265 7.20778   1-0.70101-0.73105-0.30804-0.22772 0.42975-0.81691
 -15  -2  -1 43.8859 6.49876   1-0.77511-0.69218-0.29935-0.23643 0.32618-0.84366
 -15  -2  -2 74.7382  6.2194   1-0.84034-0.66218-0.29107-0.24472 0.21312-0.86093
 -15  -2  -3  500.01 11.5594   1-0.89428-0.64348-0.28353-0.25227 0.09164-0.86978
 -15  -2  -4 109.179 6.87517   1-0.93464-0.63834-0.27701-0.25880-0.03791-0.87055
 -15  -2  -5 7.07775 5.15073   1-0.95858-0.64964-0.27176-0.26407-0.17677-0.86202
 -15  -2  -6 45.0576 4.78662   1-0.96065-0.68279-0.26807-0.26777-0.33003-0.83908
 -14  -2  -7 41.1052 4.23565   1-0.95251-0.63069-0.26432-0.27152-0.40318-0.87045
 -14  -2  -6 57.2878 5.05252   1-0.96374-0.58424-0.26663-0.26920-0.24821-0.89510
 -14  -2  -5 39.5088 5.20531   1-0.94997-0.56278-0.27089-0.26493-0.10696-0.90602
 -14  -2  -4 135.336 7.23966   1-0.91767-0.55984-0.27674-0.25907 0.02648-0.90913
 -14  -2  -3  320.21 10.2625   1-0.86969-0.57260-0.28396-0.25183 0.15364-0.90597
 -14  -2  -2 300.694 10.3202   1-0.80788-0.59918-0.29233-0.24345 0.27431-0.89632
 -14  -2  -1 1694.23 31.6023   1-0.73415-0.63768-0.30156-0.23421 0.38725-0.87893
 -14  -2   0 278.731 10.4538   1-0.65091-0.68569-0.31127-0.22449 0.49067-0.85203
 -14  -2   1 875.386 17.7244   1-0.56132-0.74005-0.32098-0.21476 0.58268-0.81371
 -14  -2   2 4766.15 52.7435   1-0.46924-0.79689-0.33017-0.20556 0.66168-0.76238
 -14  -2   3 205.165 9.68299   1-0.37893-0.85198-0.33831-0.19741 0.72686-0.69724
 -14  -2   4 1802.03 32.9599   1-0.29453-0.90114-0.34494-0.19077 0.77840-0.61845
 -14  -2   5 7.63592 9.38382   1-0.21962-0.94082-0.34974-0.18595 0.81744-0.52717
 -14  -2   6 95.7055 7.56713   1-0.15688-0.96833-0.35252-0.18317 0.84578-0.42519
 -14  -2   7  560.43  13.758   1-0.10808-0.98190-0.35320-0.18248 0.86545-0.31453
 -14  -2   8 204.592 9.57554   1-0.07433-0.98042-0.35177-0.18389 0.87827-0.19703
 -14  -2   9 128.671 7.21418   1-0.05648-0.96304-0.34821-0.18743 0.88558-0.07401
 -14  -2  10 36.4451 5.22933   1-0.05568-0.92861-0.34245-0.19319 0.88789 0.05400
 -14  -2  11  152.95 7.22308   1-0.07424-0.87482-0.33416-0.20147 0.88451 0.18770
 -14  -2  12 5.98066 5.42534   1-0.11775-0.79608-0.32253-0.21308 0.87239 0.33016
 -14  -2  13 2.65965  4.1425   1-0.20351-0.67509-0.30497-0.23063 0.84070 0.49217
 -13  -2  13 381.801 8.89234   1-0.09008-0.69305-0.31429-0.22130 0.88549 0.47319
 -13  -2  12 283.247 8.49735   1-0.01707-0.80130-0.32963-0.20598 0.90418 0.32417
 -13  -2  11 118.924 6.95334   1 0.02285-0.87644-0.34053-0.19509 0.91111 0.18691
 -13  -2  10 48.0813 6.16915   1 0.04054-0.92936-0.34859-0.18703 0.91247 0.05524
 -13  -2   9  272.72 9.88752   1 0.03987-0.96392-0.35438-0.18126 0.91022-0.07284
 -13  -2   8 99.5094 7.41313   1 0.02232-0.98160-0.35808-0.17758 0.90468-0.19763
 -13  -2   7 8.17593 7.49337   1-0.01163-0.98289-0.35968-0.17598 0.89510-0.31837
 -13  -2   6 1490.94 26.6921   1-0.06174-0.96800-0.35913-0.17655 0.87986-0.43346
 -13  -2   5 183.432 9.12095   1-0.12748-0.93750-0.35634-0.17935 0.85668-0.54060
 -13  -2   4 9357.00 72.0727   1-0.20745-0.89276-0.35130-0.18440 0.82290-0.63715
 -13  -2   3 1565.26 30.2479   1-0.29905-0.83638-0.34414-0.19157 0.77602-0.72060
 -13  -2   2 6028.54 57.7208   1-0.39839-0.77227-0.33521-0.20052 0.71427-0.78917
 -13  -2   1 701.195 14.8553   1-0.50061-0.70528-0.32500-0.21074 0.63714-0.84236
 -13  -2   0 281.598 10.5232   1-0.60059-0.64053-0.31414-0.22161 0.54552-0.88107
 -13  -2  -1 324.578  10.644   1-0.69371-0.58264-0.30329-0.23247 0.44144-0.90731
 -13  -2  -2 20.9605 5.53205   1-0.77633-0.53525-0.29300-0.24277 0.32746-0.92365
 -13  -2  -3 1882.66 33.4775   1-0.84594-0.50088-0.28371-0.25207 0.20608-0.93260
 -13  -2  -4 1944.05 32.8696   1-0.90089-0.48116-0.27573-0.26007 0.07925-0.93610
 -13  -2  -5 375.464 10.4963   1-0.93992-0.47735-0.26926-0.26655-0.05197-0.93521
 -13  -2  -6 47.5062 5.24171   1-0.96150-0.49101-0.26446-0.27136-0.18774-0.92976
 -13  -2  -7 93.9972 5.83762   1-0.96246-0.52528-0.26156-0.27428-0.33026-0.91756
 -13  -2  -8-1.81122 3.87617   1-0.93408-0.58889-0.26106-0.27479-0.48715-0.89100
 -12  -2  -9 3.37603 3.73375   1-0.90018-0.56255-0.25894-0.27691-0.58055-0.90212
 -12  -2  -8 168.615 6.66044   1-0.95139-0.47611-0.25708-0.27876-0.42062-0.93172
 -12  -2  -7 654.581 13.0245   1-0.96594-0.42633-0.25826-0.27757-0.27786-0.94415
 -12  -2  -6 75.5539 6.39318   1-0.95746-0.39958-0.26162-0.27419-0.14148-0.95021
 -12  -2  -5 407.516 11.4752   1-0.93006-0.39175-0.26691-0.26889-0.00829-0.95307
 -12  -2  -4 156.237 8.72354   1-0.88527-0.40131-0.27400-0.26179 0.12253-0.95357
 -12  -2  -3 39.2839 6.37453   1-0.82375-0.42760-0.28279-0.25299 0.25044-0.95115
 -12  -2  -2  218.05  9.1442   1-0.74620-0.46992-0.29309-0.24268 0.37377-0.94416
 -12  -2  -1 137.885 8.20088   1-0.65404-0.52685-0.30457-0.23118 0.48985-0.92991
 -12  -2   0 6.63758 7.31044   1-0.54998-0.59568-0.31674-0.21900 0.59534-0.90508
 -12  -2   1 1552.39 28.9169   1-0.43834-0.67209-0.32889-0.20684 0.68682-0.86624
 -12  -2   2 824.067 16.4896   1-0.32486-0.75033-0.34023-0.19549 0.76176-0.81085
 -12  -2   3 143.318 7.90721   1-0.21585-0.82411-0.34998-0.18572 0.81924-0.73800
 -12  -2   4 2291.44 35.3171   1-0.11705-0.88769-0.35759-0.17811 0.86036-0.64880
 -12  -2   5 341.572 10.6932   1-0.03264-0.93687-0.36274-0.17295 0.88780-0.54591
 -12  -2   6 2608.84   38.48   1 0.03504-0.96931-0.36538-0.17029 0.90501-0.43280
 -12  -2   7 52.2681 6.08591   1 0.08521-0.98426-0.36563-0.17002 0.91535-0.31281
 -12  -2   8 881.672 17.9077   1 0.11807-0.98188-0.36369-0.17195 0.92149-0.18863
 -12  -2   9 1769.25 32.3845   1 0.13406-0.96265-0.35971-0.17592 0.92521-0.06203
 -12  -2  10 121.132 7.44623   1 0.13333-0.92669-0.35376-0.18186 0.92733 0.06618
 -12  -2  11  209.68 8.70882   1 0.11504-0.87317-0.34573-0.18988 0.92765 0.19618
 -12  -2  12 42.5791  5.3561   1 0.07636-0.79925-0.33521-0.20039 0.92470 0.32946
 -12  -2  13 11.9908 4.82023   1 0.00945-0.69711-0.32107-0.21451 0.91428 0.47020
 -11  -2  14 106.175 5.16828   1-0.00939-0.54758-0.30678-0.22878 0.91374 0.62688
 -11  -2  13 72.1475 5.52552   1 0.09958-0.69178-0.32611-0.20946 0.93197 0.47833
 -11  -2  12 140.246 6.85952   1 0.16368-0.79110-0.33954-0.19605 0.93597 0.34399
 -11  -2  11 116.152 7.57567   1 0.20265-0.86531-0.34987-0.18573 0.93532 0.21432
 -11  -2  10 47.4342 6.45931   1 0.22266-0.92055-0.35798-0.17763 0.93319 0.08613
 -11  -2   9  490.57 13.0723   1 0.22588-0.95900-0.36420-0.17142 0.93090-0.04191
 -11  -2   8 1558.52  30.707   1 0.21265-0.98099-0.36858-0.16705 0.92870-0.17004
 -11  -2   7 156.535 7.97538   1 0.18226-0.98584-0.37101-0.16464 0.92590-0.29756
 -11  -2   6 2605.87 37.2644   1 0.13352-0.97233-0.37123-0.16443 0.92074-0.42272
 -11  -2   5 8.65026 6.86391   1 0.06530-0.93934-0.36894-0.16673 0.91026-0.54257
 -11  -2   4 4216.40 45.2315   1-0.02258-0.88669-0.36388-0.17181 0.89038-0.65301
 -11  -2   3 146.197 6.96239   1-0.12838-0.81612-0.35593-0.17977 0.85646-0.74942
 -11  -2   2 3271.63 39.3771   1-0.24777-0.73196-0.34535-0.19036 0.80448-0.82776
 -11  -2   1 884.173 17.2433   1-0.37395-0.64100-0.33277-0.20296 0.73236-0.88597
 -11  -2   0  138.84 7.15945   1-0.49895-0.55124-0.31912-0.21662 0.64085-0.92478
 -11  -2  -1 782.466  14.784   1-0.61543-0.46999-0.30543-0.23032 0.53319-0.94745
 -11  -2  -2 241.747 9.40977   1-0.71805-0.40260-0.29257-0.24319 0.41390-0.95848
 -11  -2  -3 4.79929 7.89144   1-0.80382-0.35206-0.28116-0.25461 0.28744-0.96234
 -11  -2  -4 2481.35 38.2557   1-0.87164-0.31947-0.27153-0.26425 0.15728-0.96251
 -11  -2  -5 139.271 8.26072   1-0.92141-0.30493-0.26383-0.27197 0.02564-0.96119
 -11  -2  -6 1420.94 28.0637   1-0.95329-0.30828-0.25810-0.27771-0.10653-0.95935
 -11  -2  -7 18.2984 4.80234   1-0.96686-0.32994-0.25438-0.28144-0.23946-0.95674
 -11  -2  -8 745.345 14.5697   1-0.96011-0.37192-0.25278-0.28305-0.37482-0.95171
 -11  -2  -9 132.668 5.82342   1-0.92680-0.44046-0.25372-0.28212-0.51720-0.93966
 -10  -2 -10 484.924 9.43677   1-0.88374-0.42328-0.25215-0.28370-0.61852-0.94285
 -10  -2  -9 10.2763 5.88381   1-0.94084-0.33095-0.24854-0.28730-0.47617-0.95488
 -10  -2  -8 50.0355 5.53247   1-0.96500-0.27156-0.24804-0.28778-0.34309-0.95763
 -10  -2  -7 367.664 10.8371   1-0.96696-0.23437-0.24989-0.28593-0.21246-0.95794
 -10  -2  -6 11.2372 8.23782   1-0.95000-0.21611-0.25386-0.28194-0.08166-0.95842
 -10  -2  -5 2741.59 40.1131   1-0.91479-0.21609-0.25995-0.27583 0.05042-0.96017
 -10  -2  -4 3141.99 42.2084   1-0.86078-0.23486-0.26823-0.26754 0.18378-0.96321
 -10  -2  -3 6.53135 7.50261   1-0.78695-0.27346-0.27874-0.25702 0.31725-0.96635
 -10  -2  -2 5.17986 6.50792   1-0.69256-0.33262-0.29139-0.24436 0.44811-0.96688
 -10  -2  -1 8.84693 5.76749   1-0.57826-0.41169-0.30583-0.22991 0.57188-0.96033
 -10  -2   0 855.028 16.3961   1-0.44736-0.50736-0.32133-0.21440 0.68262-0.94074
 -10  -2   1 3273.34 37.4012   1-0.30669-0.61280-0.33674-0.19898 0.77419-0.90199
 -10  -2   2 4213.80 41.9058   1-0.16597-0.71829-0.35071-0.18499 0.84246-0.83993
 -10  -2   3 2254.87 31.2506   1-0.03552-0.81351-0.36208-0.17361 0.88716-0.75431
 -10  -2   4 517.073  10.726   1 0.07667-0.89048-0.37018-0.16550 0.91202-0.64884
 -10  -2   5 1038.87 20.4335   1 0.16651-0.94508-0.37492-0.16074 0.92301-0.52951
 -10  -2   6  428.87 10.7028   1 0.23344-0.97678-0.37661-0.15904 0.92617-0.40234
 -10  -2   7 1352.92 24.6261   1 0.27902-0.98713-0.37572-0.15992 0.92622-0.27207
 -10  -2   8 2455.97 37.5054   1 0.30549-0.97837-0.37268-0.16295 0.92616-0.14168
 -10  -2   9 19.6348 8.55442   1 0.31482-0.95248-0.36780-0.16781 0.92748-0.01268
 -10  -2  10 588.005 13.8291   1 0.30821-0.91063-0.36125-0.17435 0.93057 0.11455
 -10  -2  11 561.851 13.1585   1 0.28564-0.85283-0.35299-0.18260 0.93497 0.24048
 -10  -2  12 20.9072 7.41309   1 0.24535-0.77731-0.34275-0.19283 0.93935 0.36642
 -10  -2  13 38.2609 5.00122   1 0.18216-0.67889-0.32977-0.20579 0.94104 0.49505
 -10  -2  14 44.4417 4.44596   1 0.08071-0.54221-0.31193-0.22363 0.93322 0.63320
  -9  -2  14-0.85576 4.54844   1 0.16030-0.52633-0.31535-0.22020 0.94382 0.64841
  -9  -2  13 199.547  7.8173   1 0.25799-0.65925-0.33225-0.20331 0.94315 0.51875
  -9  -2  12 98.2576   6.826   1 0.32148-0.75797-0.34492-0.19065 0.93590 0.39568
  -9  -2  11 34.2833 5.81874   1 0.36376-0.83548-0.35513-0.18046 0.92738 0.27388
  -9  -2  10 150.293  8.4666   1 0.38947-0.89642-0.36355-0.17204 0.91999 0.15094
  -9  -2   9 174.276 8.85202   1 0.40018-0.94236-0.37046-0.16515 0.91515 0.02545
  -9  -2   8 376.531 11.5458   1 0.39572-0.97314-0.37587-0.15975 0.91367-0.10338
  -9  -2   7 3149.05 39.9313   1 0.37459-0.98724-0.37962-0.15601 0.91564-0.23568
  -9  -2   6 766.202 15.7346   1 0.33413-0.98200-0.38137-0.15428 0.92012-0.37049
  -9  -2   5 1957.86 29.0126   1 0.27084-0.95394-0.38055-0.15511 0.92447-0.50516
  -9  -2   4 2513.31 31.4942   1 0.18130-0.89963-0.37647-0.15920 0.92367-0.63468
  -9  -2   3 943.463 17.3869   1 0.06404-0.81761-0.36851-0.16718 0.91017-0.75151
  -9  -2   2 972.586  19.399   1-0.07792-0.71087-0.35645-0.17924 0.87531-0.84697
  -9  -2   1 7310.15 51.7394   1-0.23547-0.58856-0.34094-0.19477 0.81256-0.91456
  -9  -2   0 233.361 7.35332   1-0.39499-0.46427-0.32342-0.21230 0.72107-0.95339
  -9  -2  -1 9.06977  5.1867   1-0.54307-0.35141-0.30574-0.22999 0.60612-0.96876
  -9  -2  -2 15.7167 6.08186   1-0.67066-0.25905-0.28943-0.24631 0.47624-0.96921
  -9  -2  -3 490.446 11.2294   1-0.77410-0.19085-0.27541-0.26035 0.33955-0.96284
  -9  -2  -4 3.00026 8.03188   1-0.85353-0.14664-0.26401-0.27176 0.20176-0.95538
  -9  -2  -5 57.2116  6.6098   1-0.91088-0.12453-0.25521-0.28057 0.06603-0.94997
  -9  -2  -6 611.908 14.2709   1-0.94826-0.12237-0.24884-0.28695-0.06644-0.94783
  -9  -2  -7-0.52784 6.94267   1-0.96720-0.13867-0.24474-0.29106-0.19572-0.94887
  -9  -2  -8 401.688 11.3068   1-0.96802-0.17308-0.24281-0.29301-0.32280-0.95212
  -9  -2  -9 396.546 10.1143   1-0.94908-0.22724-0.24311-0.29272-0.44956-0.95568
  -9  -2 -10 74.9477 5.20555   1-0.90457-0.30698-0.24606-0.28978-0.57978-0.95579
  -8  -2 -11 212.083 7.06464   1-0.84596-0.30536-0.24603-0.28982-0.68422-0.95587
  -8  -2 -10 13.9855 6.31801   1-0.91632-0.19977-0.24004-0.29580-0.55638-0.95338
  -8  -2  -9 1005.74 20.1082   1-0.95399-0.12686-0.23735-0.29847-0.43438-0.94505
  -8  -2  -8 68.1445 6.68042   1-0.97010-0.07553-0.23705-0.29876-0.31275-0.93636
  -8  -2  -7 632.541 14.4126   1-0.96811-0.04229-0.23892-0.29688-0.18887-0.92992
  -8  -2  -6 2576.46 38.5339   1-0.94857-0.02659-0.24300-0.29279-0.06103-0.92743
  -8  -2  -5 1350.00 24.5301   1-0.91032-0.02962-0.24949-0.28629 0.07192-0.93006
  -8  -2  -4 361.993 9.61983   1-0.85079-0.05391-0.25870-0.27706 0.21041-0.93822
  -8  -2  -3 700.075 13.7437   1-0.76645-0.10303-0.27098-0.26477 0.35348-0.95097
  -8  -2  -2 3992.27 39.4963   1-0.65362-0.18063-0.28652-0.24922 0.49772-0.96488
  -8  -2  -1 12.1814 6.42697   1-0.51066-0.28835-0.30506-0.23066 0.63586-0.97270
  -8  -2   0 459.639 9.00415   1-0.34149-0.42229-0.32546-0.21025 0.75658-0.96309
  -8  -2   1 1117.86 19.4968   1-0.15866-0.56990-0.34555-0.19015 0.84755-0.92373
  -8  -2   2 5008.68 40.2048   1 0.01849-0.71182-0.36275-0.17293 0.90199-0.84785
  -8  -2   3 2846.95 31.0542   1 0.17175-0.82984-0.37524-0.16044 0.92336-0.73890
  -8  -2   4 1285.66 21.6244   1 0.29153-0.91440-0.38262-0.15304 0.92283-0.60804
  -8  -2   5 931.015  17.621   1 0.37750-0.96514-0.38562-0.15003 0.91256-0.46745
  -8  -2   6 112.199 6.09563   1 0.43433-0.98674-0.38528-0.15036 0.90125-0.32581
  -8  -2   7 239.951 8.25044   1 0.46768-0.98486-0.38254-0.15309 0.89354-0.18778
  -8  -2   8 558.876 13.0346   1 0.48222-0.96416-0.37802-0.15759 0.89118-0.05509
  -8  -2   9 1780.25 32.2424   1 0.48105-0.92777-0.37208-0.16352 0.89426 0.07216
  -8  -2  10 2448.76 38.3647   1 0.46581-0.87730-0.36485-0.17074 0.90203 0.19471
  -8  -2  11 9.37502 7.76026   1 0.43665-0.81290-0.35628-0.17930 0.91332 0.31374
  -8  -2  12   1.814 6.63415   1 0.39200-0.73302-0.34609-0.18947 0.92658 0.43081
  -8  -2  13 0.70462 6.36113   1 0.32746-0.63325-0.33366-0.20189 0.93957 0.54815
  -8  -2  14-0.69694 4.60544   1 0.23133-0.50189-0.31741-0.21813 0.94791 0.67013
  -7  -2  14 209.911 7.11972   1 0.29474-0.46983-0.31831-0.21722 0.94710 0.69674
  -7  -2  13  182.45 7.76744   1 0.39072-0.60105-0.33410-0.20145 0.93139 0.58213
  -7  -2  12 91.2758 7.03044   1 0.45675-0.70231-0.34632-0.18924 0.91234 0.47086
  -7  -2  11 208.225 9.32809   1 0.50392-0.78470-0.35645-0.17912 0.89366 0.35921
  -7  -2  10 377.514 12.1314   1 0.53659-0.85261-0.36511-0.17047 0.87745 0.24510
  -7  -2   9 2553.65 37.9698   1 0.55648-0.90772-0.37260-0.16300 0.86537 0.12686
  -7  -2   8 8.65182 6.66017   1 0.56362-0.95010-0.37900-0.15660 0.85894 0.00296
  -7  -2   7 981.293 19.1989   1 0.55657-0.97828-0.38425-0.15136 0.85958-0.12801
  -7  -2   6 643.392 12.7417   1 0.53213-0.98906-0.38805-0.14758 0.86828-0.26704
  -7  -2   5 55.8923 4.64688   1 0.48484-0.97701-0.38978-0.14586 0.88481-0.41389
  -7  -2   4 75.8745  4.9883   1 0.40680-0.93420-0.38835-0.14731 0.90600-0.56540
  -7  -2   3 8.70719 5.22431   1 0.28893-0.85156-0.38220-0.15346 0.92314-0.71286
  -7  -2   2 4206.95 34.7938   1 0.12615-0.72401-0.36980-0.16588 0.92031-0.84036
  -7  -2   1 9154.50 50.8399   1-0.07372-0.55937-0.35085-0.18484 0.87882-0.92920
  -7  -2   0 2036.81 24.6042   1-0.28633-0.38199-0.32752-0.20818 0.78947-0.97017
  -7  -2  -1 4331.99  36.873   1-0.48229-0.22126-0.30363-0.23209 0.66074-0.97176
  -7  -2  -2 1193.77 20.9434   1-0.64325-0.09552-0.28237-0.25336 0.51130-0.95265
  -7  -2  -3 112.262 5.77054   1-0.76552-0.00849-0.26518-0.27056 0.35746-0.92914
  -7  -2  -4 179.456 7.31058   1-0.85354 0.04430-0.25212-0.28364 0.20829-0.91029
  -7  -2  -5 1571.77  28.355   1-0.91364 0.06917-0.24267-0.29310 0.06707-0.89940
  -7  -2  -6 8311.50 66.7053   1-0.95121 0.07151-0.23625-0.29953-0.06598-0.89667
  -7  -2  -710006.80 75.2299   1-0.96990 0.05497-0.23238-0.30341-0.19196-0.90102
  -7  -2  -8 186.287 8.91074   1-0.97166 0.02150-0.23075-0.30506-0.31245-0.91085
  -7  -2  -9 724.881 14.4162   1-0.95665-0.02874-0.23122-0.30459-0.42923-0.92440
  -7  -2 -10 8.22761 6.40192   1-0.92273-0.09789-0.23391-0.30192-0.54448-0.93948
  -7  -2 -11 3.55946 5.20229   1-0.86306-0.19279-0.23936-0.29647-0.66158-0.95270
  -6  -2 -12  5.4609 4.07031   1-0.78238-0.21324-0.24193-0.29391-0.76407-0.95472
  -6  -2 -11 313.071 9.07452   1-0.87163-0.08875-0.23292-0.30291-0.65090-0.93756
  -6  -2 -10 332.394 9.88456   1-0.92530 0.00014-0.22761-0.30821-0.54226-0.91588
  -6  -2  -9  84.648 6.84396   1-0.95743 0.06751-0.22473-0.31108-0.43336-0.89446
  -6  -2  -8 720.319 15.4443   1-0.97272 0.11802-0.22391-0.31189-0.32172-0.87578
  -6  -2  -7 1434.20 28.6677   1-0.97251 0.15305-0.22511-0.31067-0.20534-0.86183
  -6  -2  -6 278.229 9.88544   1-0.95617 0.17194-0.22854-0.30722-0.08218-0.85467
  -6  -2  -5 3802.54 41.1316   1-0.92117 0.17217-0.23462-0.30114 0.04995-0.85647
  -6  -2  -4 5882.37 47.8764   1-0.86273 0.14896-0.24401-0.29174 0.19321-0.86940
  -6  -2  -3 1209.06 20.7754   1-0.77323 0.09469-0.25764-0.27809 0.34884-0.89471
  -6  -2  -211061.50 57.5686   1-0.64226-0.00105-0.27654-0.25918 0.51463-0.93017
  -6  -2  -1 35.3359  4.1697   1-0.46002-0.14806-0.30115-0.23456 0.67981-0.96503
  -6  -2   0 174.808 5.41826   1-0.22855-0.34430-0.32973-0.20596 0.82009-0.97498
  -6  -2   1 2839.08  26.772   1 0.02355-0.56117-0.35723-0.17845 0.90529-0.92987
  -6  -2   2 785.834 14.7708   1 0.24882-0.75121-0.37773-0.15794 0.92588-0.82012
  -6  -2   3 809.229 15.4583   1 0.41609-0.88325-0.38910-0.14656 0.90371-0.66763
  -6  -2   4  266.16 6.76112   1 0.52501-0.95694-0.39313-0.14251 0.86863-0.50222
  -6  -2   5 657.451 12.6377   1 0.58993-0.98663-0.39256-0.14307 0.83876-0.34203
  -6  -2   6 608.672 12.0429   1 0.62485-0.98632-0.38934-0.14628 0.82040-0.19335
  -6  -2   7 1347.48  24.435   1 0.63922-0.96546-0.38454-0.15106 0.81392-0.05654
  -6  -2   8 205.075 8.22871   1 0.63850-0.92951-0.37869-0.15691 0.81761 0.07009
  -6  -2   9 13.6578  5.3125   1 0.62549-0.88127-0.37196-0.16363 0.82936 0.18867
  -6  -2  10 200.486 9.51328   1 0.60120-0.82175-0.36433-0.17124 0.84720 0.30115
  -6  -2  11 143.941 8.00708   1 0.56522-0.75054-0.35567-0.17989 0.86936 0.40931
  -6  -2  12 661.663  13.853   1 0.51560-0.66569-0.34564-0.18991 0.89417 0.51484
  -6  -2  13 28.1084 5.22507   1 0.44785-0.56271-0.33363-0.20191 0.91967 0.61965
  -6  -2  14 111.312 5.51311   1 0.35101-0.43063-0.31820-0.21732 0.94272 0.72694
  -5  -2  14  0.5083 5.07032   1 0.40038-0.38454-0.31716-0.21835 0.93590 0.75956
  -5  -2  13 424.263 10.4144   1 0.49888-0.51827-0.33232-0.20321 0.90545 0.65969
  -5  -2  12 506.201 12.6264   1 0.56845-0.62307-0.34411-0.19143 0.87310 0.56171
  -5  -2  11 96.8619 7.91872   1 0.62029-0.71014-0.35397-0.18158 0.84153 0.46295
  -5  -2  10  113.92 8.48241   1 0.65914-0.78422-0.36253-0.17303 0.81246 0.36170
  -5  -2   9 327.421  10.603   1 0.68726-0.84757-0.37014-0.16543 0.78749 0.25635
  -5  -2   8 169.663 7.76641   1 0.70551-0.90105-0.37701-0.15858 0.76841 0.14510
  -5  -2   7 737.214 14.8531   1 0.71351-0.94428-0.38324-0.15236 0.75752 0.02566
  -5  -2   6 1111.50 20.6571   1 0.70933-0.97533-0.38879-0.14683 0.75776-0.10489
  -5  -2   5 14.0916 5.33816   1 0.68844-0.98968-0.39337-0.14226 0.77270-0.25016
  -5  -2   4 5650.17 39.0469   1 0.64158-0.97805-0.39616-0.13948 0.80575-0.41354
  -5  -2   3 2781.38 26.1763   1 0.55127-0.92297-0.39518-0.14047 0.85642-0.59453
  -5  -2   2 178.996 5.35203   1 0.39064-0.79756-0.38649-0.14918 0.90993-0.77837
  -5  -2   1 1707.28 19.7843   1 0.14039-0.58254-0.36532-0.17035 0.92389-0.92266
  -5  -2   0 2907.09 25.8976   1-0.16633-0.31106-0.33233-0.20336 0.84883-0.97792
  -5  -2  -114391.40 58.8378   1-0.44758-0.06503-0.29709-0.23861 0.69105-0.95046
  -5  -2  -2 8997.88 49.1569   1-0.65469 0.10685-0.26831-0.26741 0.50338-0.89312
  -5  -2  -3 1499.73 21.9001   1-0.79184 0.20877-0.24783-0.28789 0.32335-0.84341
  -5  -2  -4 2316.39 28.7912   1-0.87914 0.26083-0.23410-0.30164 0.16202-0.81241
  -5  -2  -5 2559.45 32.7616   1-0.93285 0.27932-0.22523-0.31052 0.01857-0.79928
  -5  -2  -6 48.9182 5.33572   1-0.96309 0.27432-0.21986-0.31590-0.11073-0.80031
  -5  -2  -7 950.607 18.9398   1-0.97551 0.25151-0.21714-0.31863-0.22946-0.81190
  -5  -2  -8 413.499 11.8516   1-0.97296 0.21373-0.21657-0.31921-0.34056-0.83113
  -5  -2  -9 471.618 12.7829   1-0.95630 0.16184-0.21791-0.31789-0.44631-0.85570
  -5  -2 -10 71.1962 6.24952   1-0.92458 0.09490-0.22115-0.31466-0.54869-0.88365
  -5  -2 -11-1.15109 5.83168   1-0.87432 0.00940-0.22654-0.30928-0.64966-0.91300
  -5  -2 -12 26.2659 3.97046   1-0.79611-0.10403-0.23498-0.30086-0.75216-0.94083
  -4  -2 -13 72.2176 4.68953   1-0.68415-0.15576-0.24149-0.29435-0.84756-0.94994
  -4  -2 -12 2.76263 5.55077   1-0.80051-0.00417-0.22848-0.30735-0.74987-0.91731
  -4  -2 -11-8.11271 6.34758   1-0.87216 0.10271-0.22022-0.31559-0.65640-0.88045
  -4  -2 -10 85.2311 6.75325   1-0.92062 0.18641-0.21456-0.32124-0.56300-0.84353
  -4  -2  -9 254.831 9.87123   1-0.95287 0.25388-0.21083-0.32496-0.46772-0.80848
  -4  -2  -8 3603.96  45.003   1-0.97173 0.30797-0.20881-0.32697-0.36894-0.77694
  -4  -2  -7 346.098 10.4493   1-0.97803 0.34951-0.20853-0.32723-0.26478-0.75078
  -4  -2  -6 2577.99 33.8827   1-0.97100 0.37771-0.21023-0.32552-0.15278-0.73245
  -4  -2  -5 466.962 9.49417   1-0.94791 0.38984-0.21443-0.32131-0.02940-0.72551
  -4  -2  -4 1235.44 20.3077   1-0.90279 0.37996-0.22212-0.31361 0.11054-0.73512
  -4  -2  -315477.60 64.7341   1-0.82361 0.33600-0.23510-0.30062 0.27429-0.76855
  -4  -2  -2 313.526 6.67476   1-0.68666 0.23429-0.25647-0.27923 0.46928-0.83321
  -4  -2  -1 235.168 5.62573   1-0.45226 0.03511-0.29033-0.24536 0.68965-0.92325
  -4  -2   022216.00 66.5605   1-0.09563-0.28628-0.33580-0.19988 0.87631-0.97959
  -4  -2   1 626.944 11.6419   1 0.28969-0.63637-0.37601-0.15966 0.92567-0.89863
  -4  -2   2 3942.87 28.6406   1 0.55318-0.86463-0.39519-0.14047 0.85554-0.69818
  -4  -2   3 7183.01 40.0359   1 0.68715-0.96338-0.39893-0.13671 0.77027-0.48258
  -4  -2   4 193.432 5.83677   1 0.74884-0.98983-0.39635-0.13928 0.71376-0.29574
  -4  -2   5 1684.15 22.7532   1 0.77505-0.98081-0.39163-0.14399 0.68689-0.13854
  -4  -2   6 1391.86 22.4065   1 0.78231-0.95285-0.38613-0.14947 0.68197-0.00330
  -4  -2   7 1763.17 27.1236   1 0.77757-0.91287-0.38024-0.15536 0.69228 0.11671
  -4  -2   8 1094.90 21.0905   1 0.76360-0.86368-0.37396-0.16162 0.71312 0.22619
  -4  -2   9 100.109 7.11431   1 0.74123-0.80607-0.36719-0.16838 0.74130 0.32834
  -4  -2  10 104.089 7.27082   1 0.71013-0.73974-0.35976-0.17580 0.77459 0.42537
  -4  -2  11 329.276 11.1399   1 0.66900-0.66338-0.35142-0.18412 0.81135 0.51894
  -4  -2  12 501.426 12.3537   1 0.61526-0.57441-0.34180-0.19374 0.85020 0.61042
  -4  -2  13 77.9408 6.50954   1 0.54385-0.46777-0.33024-0.20528 0.88973 0.70122
  -4  -2  14 48.5428 4.62961   1 0.44295-0.33164-0.31528-0.22023 0.92774 0.79353
  -3  -2  14 16.1033 3.79162   1 0.47866-0.27188-0.31261-0.22289 0.91927 0.82780
  -3  -2  13 234.968 9.08627   1 0.58281-0.41127-0.32745-0.20806 0.87352 0.74323
  -3  -2  12 626.017 13.6591   1 0.65610-0.51979-0.33877-0.19676 0.82657 0.65986
  -3  -2  11 -8.0965 8.20374   1 0.71138-0.61030-0.34809-0.18745 0.78006 0.57604
  -3  -2  10 356.824 11.6068   1 0.75411-0.68825-0.35610-0.17945 0.73507 0.49070
  -3  -2   9 2114.04 33.8479   1 0.78717-0.75654-0.36318-0.17238 0.69263 0.40282
  -3  -2   8 106.993 6.48381   1 0.81222-0.81683-0.36961-0.16597 0.65400 0.31112
  -3  -2   7 0.38463 6.33178   1 0.83018-0.87001-0.37558-0.16000 0.62099 0.21381
  -3  -2   6 4818.83 40.1807   1 0.84124-0.91630-0.38130-0.15429 0.59635 0.10812
  -3  -2   5 9672.82 52.1629   1 0.84455-0.95484-0.38695-0.14866 0.58457-0.01042
  -3  -2   413524.90 56.8376   1 0.83685-0.98237-0.39263-0.14299 0.59340-0.14957
  -3  -2   3 34.0552 3.54682   1 0.80806-0.98882-0.39807-0.13757 0.63644-0.32294
  -3  -2   2 3465.63 25.8886   1 0.72582-0.94181-0.40090-0.13475 0.73431-0.55114
  -3  -2   111411.70 45.2202   1 0.49210-0.74332-0.38986-0.14580 0.88236-0.82951
  -3  -2   0 2004.61 19.4575   1-0.00563-0.28081-0.34140-0.19427 0.90336-0.98083
  -3  -2  -1 229.046 5.36292   1-0.49018 0.16850-0.27828-0.25741 0.66274-0.87054
  -3  -2  -212403.10 51.5163   1-0.74650 0.38959-0.23910-0.29659 0.39603-0.73416
  -3  -2  -3 26.0514 3.55408   1-0.86935 0.47721-0.21873-0.31698 0.19167-0.66012
  -3  -2  -4 220.501 6.25999   1-0.93205 0.50468-0.20796-0.32776 0.03373-0.63251
  -3  -2  -5 951.617 18.8739   1-0.96433 0.50173-0.20232-0.33341-0.09625-0.63285
  -3  -2  -6 1202.05 22.7192   1-0.97818 0.48035-0.19979-0.33595-0.20924-0.65018
  -3  -2  -7  323.80 9.35793   1-0.97872 0.44566-0.19942-0.33633-0.31148-0.67827
  -3  -2  -8 52.2158 6.44682   1-0.96802 0.39973-0.20075-0.33502-0.40667-0.71340
  -3  -2  -9 3462.06 45.2037   1-0.94646 0.34294-0.20358-0.33220-0.49715-0.75325
  -3  -2 -10 30.0917 5.90077   1-0.91312 0.27437-0.20792-0.32787-0.58453-0.79619
  -3  -2 -11 42.2868  5.6743   1-0.86548 0.19150-0.21398-0.32183-0.67009-0.84096
  -3  -2 -12 148.301 7.20631   1-0.79796 0.08875-0.22230-0.31352-0.75512-0.88626
  -3  -2 -13 0.43349 4.25837   1-0.69583-0.04861-0.23439-0.30144-0.84174-0.92995
  -2  -2 -13 60.4787 4.79274   1-0.69603 0.04706-0.22810-0.30772-0.84366-0.90223
  -2  -2 -12 5.79527 6.31303   1-0.78941 0.17567-0.21640-0.31941-0.76651-0.84905
  -2  -2 -11 273.995 9.78555   1-0.85419 0.27568-0.20788-0.32792-0.68980-0.79544
  -2  -2 -10 237.781 9.84696   1-0.90153 0.35824-0.20135-0.33444-0.61253-0.74239
  -2  -2  -9 770.159 15.5626   1-0.93616 0.42811-0.19632-0.33946-0.53394-0.69065
  -2  -2  -8 247.547 9.53505   1-0.96048 0.48766-0.19257-0.34319-0.45322-0.64104
  -2  -2  -7 130.659 6.71135   1-0.97566 0.53806-0.19005-0.34570-0.36926-0.59468
  -2  -2  -6 2218.89 29.3702   1-0.98190 0.57954-0.18884-0.34689-0.28031-0.55331
  -2  -2  -5 148.151 5.59382   1-0.97833 0.61120-0.18922-0.34650-0.18341-0.51988
  -2  -2  -4 668.844 12.7126   1-0.96201 0.63011-0.19187-0.34385-0.07299-0.49997
  -2  -2  -3 353.619 6.84208   1-0.92475 0.62808-0.19841-0.33729 0.06272-0.50536
  -2  -2  -2 611.962  11.731   1-0.84051 0.57907-0.21355-0.32214 0.25220-0.56452
  -2  -2  -127454.70 69.1731   1-0.60158 0.37537-0.25372-0.28196 0.56662-0.74861
  -2  -2   0 133.171 4.32064   1 0.14560-0.33658-0.35377-0.18189 0.92886-0.98053
  -2  -2   1 720.079 11.8731   1 0.75294-0.90869-0.40199-0.13366 0.70511-0.62645
  -2  -2   2 497.221 9.48791   1 0.86893-0.98945-0.39747-0.13817 0.51872-0.30973
  -2  -2   3 5377.63  33.104   1 0.89255-0.97784-0.39039-0.14523 0.45843-0.11912
  -2  -2   4  398.97 7.78393   1 0.89691-0.94697-0.38452-0.15110 0.45257 0.01706
  -2  -2   5 622.299 12.8755   1 0.89363-0.90846-0.37937-0.15623 0.47229 0.12767
  -2  -2   6 178.831 6.42379   1 0.88494-0.86454-0.37445-0.16114 0.50567 0.22461
  -2  -2   7 1024.85 18.5823   1 0.87101-0.81538-0.36945-0.16613 0.54709 0.31352
  -2  -2   8 2910.31 37.1169   1 0.85139-0.76053-0.36412-0.17145 0.59357 0.39736
  -2  -2   9 138.026 7.88433   1 0.82523-0.69913-0.35826-0.17729 0.64338 0.47788
  -2  -2  10 1554.50 30.8751   1 0.79128-0.62996-0.35167-0.18387 0.69542 0.55616
  -2  -2  11 438.977 12.2949   1 0.74763-0.55108-0.34408-0.19145 0.74893 0.63298
  -2  -2  12    0.00 7.11672   1 0.69113-0.45935-0.33510-0.20041 0.80328 0.70895
  -2  -2  13  250.63 8.83158   1 0.61585-0.34883-0.32404-0.21147 0.85784 0.78472
  -2  -2  14 216.273 6.91466   1 0.50729-0.20505-0.30919-0.22630 0.91155 0.86134
  -1  -2  14 9.35969 4.36786   1 0.52833-0.13062-0.30504-0.23045 0.90564 0.89305
  -1  -2  13 6.52411 6.52411   1 0.64298-0.28050-0.32005-0.21544 0.84366 0.82470
  -1  -2  12 146.745 7.75526   1 0.72056-0.39331-0.33090-0.20461 0.78139 0.75665
  -1  -2  11 677.069 14.8841   1 0.77805-0.48603-0.33950-0.19602 0.71914 0.68857
  -1  -2  10 962.734 18.9833   1 0.82205-0.56526-0.34660-0.18893 0.65711 0.62028
  -1  -2   9 389.271 11.7112   1 0.85593-0.63437-0.35259-0.18295 0.59545 0.55162
  -1  -2   8 681.767 13.5283   1 0.88172-0.69539-0.35771-0.17784 0.53437 0.48237
  -1  -2   7 442.765 9.67997   1 0.90077-0.74967-0.36213-0.17344 0.47417 0.41225
  -1  -2   6 7298.61 49.5387   1 0.91404-0.79817-0.36599-0.16960 0.41530 0.34079
  -1  -2   5 4244.54 34.6806   1 0.92228-0.84164-0.36941-0.16619 0.35857 0.26720
  -1  -2   4 1938.94 21.8327   1 0.92620-0.88079-0.37258-0.16303 0.30553 0.18992
  -1  -2   3 2828.16 24.1597   1 0.92662-0.91645-0.37579-0.15983 0.25964 0.10548
  -1  -2   212771.00 47.1862   1 0.92482-0.94987-0.37980-0.15583 0.23058 0.00421
  -1  -2   1 7484.69 34.7488   1 0.92190-0.98218-0.38722-0.14842 0.25890-0.15443
  -1  -2   0 745.705  11.673   1 0.68464-0.78015-0.39836-0.13729 0.77268-0.79853
  -1  -2  -1 448.653 8.64571   1-0.86386 0.73312-0.19637-0.33930 0.21309-0.36928
  -1  -2  -2 1282.16 15.7681   1-0.94940 0.78343-0.17912-0.35656-0.00823-0.27828
  -1  -2  -3 115.278  4.2016   1-0.97351 0.77231-0.17541-0.36029-0.12191-0.29492
  -1  -2  -4 5930.09  38.557   1-0.98295 0.74652-0.17487-0.36084-0.21076-0.33640
  -1  -2  -5 78.0084 4.78763   1-0.98412 0.71245-0.17584-0.35988-0.29010-0.38738
  -1  -2  -6 257.076 7.30724   1-0.97854 0.67165-0.17785-0.35788-0.36483-0.44298
  -1  -2  -7   16.55 6.22003   1-0.96646 0.62434-0.18076-0.35499-0.43698-0.50115
  -1  -2  -8 2106.66 32.6441   1-0.94752 0.57016-0.18452-0.35123-0.50757-0.56089
  -1  -2  -9 3115.97 41.7063   1-0.92088 0.50829-0.18921-0.34655-0.57716-0.62163
  -1  -2 -10 3445.31 45.1054   1-0.88515 0.43734-0.19496-0.34082-0.64609-0.68302
  -1  -2 -11 19.4494 5.20727   1-0.83799 0.35495-0.20202-0.33378-0.71461-0.74482
  -1  -2 -12-2.48002 6.48294   1-0.77520 0.25692-0.21083-0.32497-0.78292-0.80683
  -1  -2 -13 5.78121 5.36127   1-0.68774 0.13424-0.22241-0.31340-0.85127-0.86882
  -1  -2 -14 6.93675 4.05538   1-0.54656-0.04218-0.23997-0.29585-0.92021-0.93020
   0  -2 -14 1.98326 4.32335   1-0.54564 0.05237-0.23380-0.30202-0.92231-0.90228
   0  -2 -13 13.9759 5.46478   1-0.67223 0.21419-0.21727-0.31854-0.86315-0.83113
   0  -2 -12 301.141 9.37409   1-0.75533 0.33252-0.20565-0.33014-0.80329-0.76066
   0  -2 -11 82.4813 6.75372   1-0.81645 0.42887-0.19650-0.33929-0.74349-0.69014
   0  -2 -10 2319.51 37.0759   1-0.86322 0.51088-0.18892-0.34685-0.68410-0.61920
   0  -2  -9 878.895 17.3303   1-0.89946 0.58235-0.18248-0.35328-0.62549-0.54749
   0  -2  -8 22.2816 7.54235   1-0.92741 0.64552-0.17689-0.35885-0.56807-0.47458
   0  -2  -7 78.6048 5.25776   1-0.94854 0.70188-0.17196-0.36378-0.51248-0.39985
   0  -2  -6  466.85 9.10091   1-0.96394 0.75251-0.16748-0.36824-0.45976-0.32224
   0  -2  -5 4205.44 34.8083   1-0.97449 0.79829-0.16326-0.37245-0.41182-0.23986
   0  -2  -4 4021.78 31.1002   1-0.98098 0.84002-0.15895-0.37674-0.37257-0.14878
   0  -2  -3 154.961 4.78621   1-0.98409 0.87836-0.15390-0.38179-0.35162-0.03940
   0  -2  -2 1677.90 17.6155   1-0.98207 0.91157-0.14637-0.38930-0.37997 0.11927
   0  -2  -1 8895.10 37.5685   1-0.91318 0.87791-0.13341-0.40225-0.61766 0.48728
   0  -2   0 2990.44 21.6769   1 0.40390-0.40394-0.26782-0.26782-0.73298 0.73293
   0  -2   1 9496.63 38.8444   1 0.81684-0.78166-0.33923-0.19641-0.22836 0.35864
   0  -2   2 1733.99 17.9906   1 0.88805-0.81764-0.35259-0.18304-0.04392 0.30452
   0  -2   3 163.494 4.87811   1 0.91634-0.81070-0.35699-0.17862 0.07328 0.31765
   0  -2   4 4159.49 31.7478   1 0.92953-0.78866-0.35829-0.17731 0.16764 0.35361
   0  -2   5 4475.54  35.954   1 0.93371-0.75761-0.35794-0.17764 0.25168 0.39989
   0  -2   6 462.312 9.23014   1 0.93071-0.71937-0.35645-0.17912 0.33021 0.45169
   0  -2   7 90.8086 5.44158   1 0.92097-0.67440-0.35401-0.18155 0.40548 0.50674
   0  -2   8 22.6912 5.16121   1 0.90431-0.62252-0.35066-0.18489 0.47869 0.56386
   0  -2   9 935.178 19.3176   1 0.88006-0.56304-0.34638-0.18916 0.55054 0.62234
   0  -2  10 2412.70 37.9898   1 0.84700-0.49474-0.34105-0.19448 0.62148 0.68172
   0  -2  11 83.0065 6.96997   1 0.80306-0.41557-0.33447-0.20104 0.69183 0.74169
   0  -2  12 320.445  9.8775   1 0.74461-0.32189-0.32625-0.20926 0.76189 0.80196
   0  -2  13-1.27094 6.09521   1 0.66419-0.20624-0.31556-0.21993 0.83197 0.86220
   0  -2  14 6.13395 4.29967   1 0.54066-0.04749-0.30009-0.23538 0.90275 0.92175
   0  -1  14 420.062 9.08412   1 0.61552-0.12232-0.17478-0.09287 0.90625 0.91827
   0  -1  13 358.904 9.73032   1 0.71896-0.26099-0.18819-0.07948 0.83851 0.85569
   0  -1  12 192.296  8.5372   1 0.79116-0.36842-0.19810-0.06957 0.77093 0.79294
   0  -1  11 88.2267 7.45104   1 0.84516-0.45765-0.20598-0.06171 0.70330 0.73025
   0  -1  10 281.021 10.4017   1 0.88645-0.53417-0.21242-0.05528 0.63547 0.66776
   0  -1   9 3589.97 42.5153   1 0.91797-0.60092-0.21774-0.04997 0.56729 0.60560
   0  -1   8 876.961 17.7765   1 0.94145-0.65963-0.22213-0.04559 0.49861 0.54396
   0  -1   7-2.01999  5.7726   1 0.95800-0.71141-0.22570-0.04203 0.42916 0.48309
   0  -1   614677.20 63.4426   1 0.96832-0.75696-0.22850-0.03925 0.35855 0.42337
   0  -1   514055.10 55.3056   1 0.97275-0.79662-0.23053-0.03724 0.28608 0.36552
   0  -1   4 1014.49 13.7945   1 0.97126-0.83036-0.23169-0.03609 0.21039 0.31088
   0  -1   3 2436.95 18.3686   1 0.96307-0.85741-0.23172-0.03607 0.12846 0.26249
   0  -1   226559.40 222.009   1 0.94511-0.87467-0.22974-0.03806 0.03183 0.22879
   0  -1   158664.00 290.583   1 0.90103-0.86583-0.22172-0.04609-0.11532 0.24562
   0  -1   0 0.55161 3.50773   1 0.41545-0.41547-0.13391-0.13391-0.75391 0.75388
   0  -1  -155921.50 283.546   1-0.99840 0.96315-0.00810-0.25974-0.32375 0.19340
   0  -1  -227276.10 224.469   1-0.99958 0.92910-0.01859-0.24926-0.24885-0.01183
   0  -1  -3 2341.75 17.8544   1-0.99973 0.89402-0.02318-0.24468-0.27136-0.11964
   0  -1  -4 982.744 13.6252   1-0.99851 0.85757-0.02658-0.24130-0.31582-0.20551
   0  -1  -513755.60 54.7307   1-0.99416 0.81799-0.02981-0.23808-0.36863-0.28302
   0  -1  -614417.80 62.8714   1-0.98571 0.77431-0.03325-0.23465-0.42548-0.35650
   0  -1  -7-2.69346 5.69381   1-0.97242 0.72578-0.03709-0.23082-0.48459-0.42771
   0  -1  -8 787.608 15.6742   1-0.95354 0.67168-0.04147-0.22645-0.54507-0.49755
   0  -1  -9 3438.27 41.3494   1-0.92816 0.61106-0.04653-0.22141-0.60644-0.56651
   0  -1 -10 287.161 10.1074   1-0.89502 0.54270-0.05242-0.21553-0.66840-0.63488
   0  -1 -11 83.0828  7.3867   1-0.85230 0.46474-0.05936-0.20860-0.73074-0.70286
   0  -1 -12 166.939 8.21044   1-0.79698 0.37419-0.06769-0.20028-0.79332-0.77061
   0  -1 -13 350.301 9.53203   1-0.72348 0.26547-0.07806-0.18993-0.85597-0.83828
   0  -1 -14 392.057 8.97631   1-0.61867 0.12542-0.09194-0.17605-0.91846-0.90611
  -1  -1 -14 56.8924 4.96827   1-0.62804 0.03933-0.09737-0.17063-0.91311-0.93727
  -1  -1 -13 130.489  6.8703   1-0.74093 0.18745-0.08312-0.18487-0.84191-0.87814
  -1  -1 -12 191.536 8.29152   1-0.81730 0.29905-0.07292-0.19506-0.77125-0.81848
  -1  -1 -11 389.385 11.6019   1-0.87360 0.39058-0.06498-0.20298-0.70050-0.75891
  -1  -1 -10 397.552 11.6305   1-0.91621 0.46842-0.05860-0.20935-0.62932-0.69977
  -1  -1  -9 169.563 8.22851   1-0.94837 0.53581-0.05344-0.21450-0.55737-0.64139
  -1  -1  -8 39.9591 4.45344   1-0.97193 0.59460-0.04931-0.21862-0.48424-0.58419
  -1  -1  -7 2234.97 28.7491   1-0.98795 0.64585-0.04614-0.22178-0.40935-0.52876
  -1  -1  -6 2090.85 25.1121   1-0.99694 0.69007-0.04392-0.22398-0.33174-0.47604
  -1  -1  -5 2362.16 23.6087   1-0.99887 0.72723-0.04277-0.22513-0.24976-0.42769
  -1  -1  -4 2559.13 21.8369   1-0.99274 0.75632-0.04298-0.22490-0.16014-0.38699
  -1  -1  -325502.80 258.215   1-0.97529 0.77411-0.04540-0.22247-0.05547-0.36134
  -1  -1  -2 1666.56  14.057   1-0.93489 0.76894-0.05260-0.21525 0.08523-0.37171
  -1  -1  -1 1338.07 11.3032   1-0.80558 0.67486-0.07730-0.19055 0.34779-0.50395
  -1  -1   011191.00 28.8797   1 0.20117-0.29666-0.22264-0.04519 0.97276-0.99860
  -1  -1   166146.60 310.498   1 0.93335-0.99361-0.26835 0.00053 0.48176-0.37726
  -1  -1   211618.70 33.9054   1 0.96203-0.98706-0.25728-0.01053 0.34759-0.11277
  -1  -1   3 260.318 5.34976   1 0.96477-0.95457-0.25091-0.01688 0.33675 0.02840
  -1  -1   4 76.4827 3.57293   1 0.96338-0.91795-0.24633-0.02146 0.36224 0.13323
  -1  -1   5 60.4982 3.77801   1 0.95862-0.87796-0.24230-0.02547 0.40287 0.22292
  -1  -1   6 6531.06 41.8033   1 0.94994-0.83405-0.23831-0.02945 0.45119 0.30492
  -1  -1   7 15.2991 5.21835   1 0.93667-0.78555-0.23408-0.03367 0.50392 0.38252
  -1  -1   8 22.7542  4.3743   1 0.91807-0.73172-0.22941-0.03832 0.55937 0.45739
  -1  -1   9 412.544 10.2389   1 0.89324-0.67166-0.22416-0.04356 0.61661 0.53048
  -1  -1  10 3794.31 46.3097   1 0.86099-0.60418-0.21816-0.04955 0.67505 0.60237
  -1  -1  11 170.034 8.66742   1 0.81960-0.52756-0.21118-0.05652 0.73428 0.67346
  -1  -1  12 845.331 17.0589   1 0.76633-0.43906-0.20289-0.06479 0.79400 0.74407
  -1  -1  13  426.87 10.7323   1 0.69622-0.33372-0.19274-0.07494 0.85390 0.81449
  -1  -1  14 31.8764 4.52201   1 0.59829-0.20056-0.17945-0.08821 0.91356 0.88515
  -2  -1  15 89.5013 4.62531   1 0.42306-0.08556-0.16360-0.10406 0.97238 0.93086
  -2  -1  14-7.26601 5.46064   1 0.57409-0.27182-0.18349-0.08417 0.92343 0.84948
  -2  -1  13 9.62519 5.87374   1 0.66789-0.40086-0.19680-0.07088 0.87156 0.77102
  -2  -1  12 19.9229 7.34976   1 0.73615-0.50435-0.20722-0.06047 0.81929 0.69297
  -2  -1  11 2301.41 36.9657   1 0.78850-0.59193-0.21589-0.05181 0.76757 0.61437
  -2  -1  10 775.156 15.4771   1 0.82944-0.66809-0.22337-0.04435 0.71711 0.53450
  -2  -1   9 673.169 13.3071   1 0.86150-0.73539-0.22997-0.03776 0.66867 0.45261
  -2  -1   8 3286.38 36.3569   1 0.88627-0.79539-0.23594-0.03180 0.62324 0.36771
  -2  -1   7 1658.27 23.8748   1 0.90477-0.84912-0.24149-0.02627 0.58227 0.27837
  -2  -1   6 1494.27 20.2643   1 0.91758-0.89715-0.24681-0.02096 0.54804 0.18227
  -2  -1   5  22.915  3.2742   1 0.92469-0.93950-0.25216-0.01562 0.52450 0.07548
  -2  -1   4 5009.91 28.9179   1 0.92486-0.97490-0.25784-0.00995 0.51906-0.04940
  -2  -1   311290.60 38.3686   1 0.91264-0.99791-0.26419-0.00361 0.54693-0.20760
  -2  -1   2 54.1804 3.16993   1 0.86450-0.98499-0.27064 0.00282 0.64142-0.43241
  -2  -1   117215.30  168.12   1 0.66372-0.81945-0.26715-0.00068 0.85202-0.77333
  -2  -1   0 5053.86 21.2862   1 0.00409-0.19505-0.20490-0.06294 0.94342-0.99506
  -2  -1  -1 7208.13 27.0318   1-0.60057 0.37438-0.12188-0.14597 0.59845-0.78042
  -2  -1  -2 4955.93 25.0805   1-0.83069 0.56927-0.08401-0.18385 0.30532-0.61761
  -2  -1  -3 7931.43 35.3881   1-0.92416 0.62752-0.06762-0.20026 0.11215-0.55476
  -2  -1  -410862.90 46.5817   1-0.96884 0.63696-0.05981-0.20808-0.03048-0.54246
  -2  -1  -5 2764.58 26.5856   1-0.99053 0.62342-0.05618-0.21172-0.14714-0.55612
  -2  -1  -6 1342.72 21.0422   1-0.99826 0.59592-0.05502-0.21290-0.24920-0.58439
  -2  -1  -7 4761.99 43.0463   1-0.99555 0.55799-0.05557-0.21236-0.34240-0.62152
  -2  -1  -8 1392.30 26.2163   1-0.98372 0.51092-0.05749-0.21044-0.42991-0.66433
  -2  -1  -9 3390.91 42.9294   1-0.96285 0.45482-0.06066-0.20729-0.51363-0.71093
  -2  -1 -10  10.942 7.25807   1-0.93219 0.38893-0.06509-0.20287-0.59483-0.76006
  -2  -1 -11 150.126 7.94428   1-0.88991 0.31143-0.07092-0.19706-0.67439-0.81083
  -2  -1 -12 15.5328 6.41587   1-0.83248 0.21876-0.07849-0.18950-0.75310-0.86244
  -2  -1 -13 35.7059 4.82027   1-0.75232 0.10337-0.08861-0.17939-0.83189-0.91397
  -2  -1 -14 105.649 5.00965   1-0.62730-0.05688-0.10363-0.16439-0.91271-0.96348
  -3  -1 -13 68.2038 5.28609   1-0.75714 0.01272-0.09452-0.17349-0.82701-0.94466
  -3  -1 -12 70.5637 6.26226   1-0.84267 0.13349-0.08432-0.18368-0.73980-0.90155
  -3  -1 -11 90.7144 7.28255   1-0.90173 0.22777-0.07704-0.19094-0.65332-0.85770
  -3  -1 -10 129.944 7.87664   1-0.94374 0.30502-0.07173-0.19624-0.56593-0.81477
  -3  -1  -9  525.01 13.1515   1-0.97275 0.36925-0.06800-0.19996-0.47641-0.77396
  -3  -1  -8 1016.70 20.7668   1-0.99058 0.42231-0.06574-0.20221-0.38349-0.73656
  -3  -1  -7 4393.26  42.724   1-0.99776 0.46472-0.06498-0.20296-0.28555-0.70418
  -3  -1  -6  477.49 9.73179   1-0.99360 0.49579-0.06594-0.20198-0.18024-0.67916
  -3  -1  -5 2355.70 25.7733   1-0.97579 0.51321-0.06911-0.19879-0.06396-0.66511
  -3  -1  -410334.10 47.9532   1-0.93905 0.51170-0.07544-0.19246 0.06909-0.66784
  -3  -1  -3 1074.62 14.3149   1-0.87179 0.47968-0.08681-0.18107 0.22851-0.69693
  -3  -1  -213313.90 43.8915   1-0.74769 0.39080-0.10708-0.16079 0.42884-0.76694
  -3  -1  -1100344.0 470.641   1-0.50865 0.18699-0.14335-0.12451 0.67984-0.88762
  -3  -1   0 6120.46 25.6583   1-0.08152-0.20490-0.19989-0.06795 0.91802-0.99546
  -3  -1   121913.00 206.519   1 0.40662-0.65782-0.25089-0.01694 0.95566-0.90278
  -3  -1   2 5052.66 24.5397   1 0.69217-0.90814-0.26923 0.00141 0.83177-0.64857
  -3  -1   3 1200.31 13.4714   1 0.80843-0.98916-0.26949 0.00168 0.72228-0.40876
  -3  -1   4 1342.20 15.7134   1 0.85312-0.99862-0.26486-0.00294 0.66332-0.21947
  -3  -1   525253.40 73.2242   1 0.86848-0.97875-0.25923-0.00856 0.64152-0.06735
  -3  -1   6 1072.31 17.5206   1 0.86933-0.94437-0.25344-0.01433 0.64345 0.06105
  -3  -1   7 1513.73 22.6895   1 0.86092-0.90073-0.24756-0.02021 0.66057 0.17426
  -3  -1   8  222.25 7.22912   1 0.84504-0.84962-0.24145-0.02630 0.68770 0.27745
  -3  -1   9 2554.41 35.1879   1 0.82198-0.79134-0.23496-0.03278 0.72162 0.37385
  -3  -1  10 1784.30 31.8676   1 0.79121-0.72533-0.22789-0.03983 0.76021 0.46559
  -3  -1  11 6.02602 8.36211   1 0.75143-0.65032-0.22001-0.04770 0.80199 0.55414
  -3  -1  12  698.24 14.8885   1 0.70037-0.56403-0.21100-0.05670 0.84579 0.64066
  -3  -1  13 5.61349 7.02931   1 0.63391-0.46234-0.20031-0.06737 0.89054 0.72624
  -3  -1  14 635.529 13.1543   1 0.54335-0.33656-0.18690-0.08077 0.93482 0.81228
  -3  -1  15 52.3186 4.04025   1 0.40218-0.16016-0.16758-0.10008 0.97528 0.90214
  -4  -1  15 139.229 5.73407   1 0.37159-0.22503-0.17054-0.09713 0.97905 0.87256
  -4  -1  14 562.387 11.6947   1 0.50630-0.39497-0.18964-0.07805 0.94677 0.77452
  -4  -1  13 111.467 6.71774   1 0.59417-0.51807-0.20320-0.06449 0.90987 0.68110
  -4  -1  12  264.76 10.1059   1 0.65875-0.61788-0.21413-0.05358 0.87244 0.58820
  -4  -1  11 15.3368 8.12432   1 0.70808-0.70244-0.22342-0.04430 0.83629 0.49403
  -4  -1  10 5725.19 55.9298   1 0.74593-0.77552-0.23160-0.03613 0.80282 0.39718
  -4  -1   9 55.1309 5.65373   1 0.77426-0.83908-0.23896-0.02878 0.77347 0.29620
  -4  -1   8  15.287  6.6866   1 0.79390-0.89395-0.24572-0.02204 0.75005 0.18930
  -4  -1   7 1097.14 19.6188   1 0.80472-0.94000-0.25200-0.01577 0.73499 0.07402
  -4  -1   6 2787.59 27.9393   1 0.80520-0.97571-0.25786-0.00992 0.73175-0.05305
  -4  -1   5 899.191 14.8508   1 0.79138-0.99713-0.26314-0.00466 0.74513-0.19676
  -4  -1   4 3647.25  26.087   1 0.75423-0.99520-0.26721-0.00060 0.78129-0.36325
  -4  -1   3 9820.01 38.9174   1 0.67387-0.95007-0.26814 0.00032 0.84497-0.55725
  -4  -1   2 1478.58 14.6067   1 0.51196-0.82339-0.26103-0.00681 0.92628-0.76889
  -4  -1   182255.20 436.981   1 0.22610-0.57276-0.23774-0.03010 0.97058-0.94351
  -4  -1   0 5297.49 26.3564   1-0.14653-0.23536-0.19725-0.07060 0.89363-0.99688
  -4  -1  -142640.10 337.285   1-0.47461 0.05749-0.15492-0.11295 0.70589-0.93947
  -4  -1  -2 5940.45  31.905   1-0.69512 0.24277-0.12314-0.14474 0.49399-0.85789
  -4  -1  -3 3600.34 27.3938   1-0.82991 0.34233-0.10229-0.16560 0.30367-0.79790
  -4  -1  -4  473.71 9.70063   1-0.91127 0.38846-0.08912-0.17878 0.14074-0.76530
  -4  -1  -5 4.81144 5.78437   1-0.95970 0.40165-0.08099-0.18692-0.00031-0.75456
  -4  -1  -6 455.838 9.41155   1-0.98627 0.39300-0.07629-0.19164-0.12557-0.75963
  -4  -1  -7 304.397 8.84747   1-0.99678 0.36827-0.07407-0.19387-0.23965-0.77588
  -4  -1  -8 735.783 14.6978   1-0.99406 0.33032-0.07382-0.19413-0.34584-0.80001
  -4  -1  -9 366.782 11.2541   1-0.97912 0.28016-0.07528-0.19269-0.44650-0.82968
  -4  -1 -10 182.747 9.01363   1-0.95159 0.21739-0.07838-0.18959-0.54341-0.86309
  -4  -1 -11 382.179 10.9263   1-0.90944 0.14001-0.08326-0.18473-0.63812-0.89871
  -4  -1 -12  177.76 8.05014   1-0.84783 0.04317-0.09035-0.17765-0.73227-0.93488
  -4  -1 -13 21.1302 3.77564   1-0.75412-0.08576-0.10090-0.16711-0.82865-0.96883
  -5  -1 -13 19.4985 3.53513   1-0.74037-0.19499-0.10795-0.16007-0.83893-0.98435
  -5  -1 -12 9.33135 5.61949   1-0.84754-0.05258-0.09658-0.17144-0.73157-0.96139
  -5  -1 -11 133.087 7.30339   1-0.91326 0.04836-0.08951-0.17849-0.62953-0.93310
  -5  -1 -10 145.275 7.90797   1-0.95630 0.12663-0.08496-0.18302-0.52791-0.90440
  -5  -1  -9 945.427 19.6073   1-0.98288 0.18844-0.08237-0.18560-0.42444-0.87755
  -5  -1  -8 3146.37 41.5853   1-0.99541 0.23621-0.08157-0.18639-0.31735-0.85431
  -5  -1  -7 2319.42 33.8334   1-0.99437 0.27040-0.08263-0.18532-0.20485-0.83648
  -5  -1  -6 3249.07 36.7348   1-0.97867 0.28992-0.08580-0.18214-0.08480-0.82621
  -5  -1  -5 2857.27 31.4889   1-0.94545 0.29193-0.09156-0.17636 0.04544-0.82613
  -5  -1  -4 582.869  11.269   1-0.88934 0.27106-0.10071-0.16721 0.18901-0.83937
  -5  -1  -317424.50 64.0878   1-0.80121 0.21816-0.11445-0.15345 0.34889-0.86893
  -5  -1  -211278.80 47.4971   1-0.66693 0.11910-0.13438-0.13351 0.52533-0.91505
  -5  -1  -1 2716.89 21.9253   1-0.46956-0.04303-0.16180-0.10607 0.70869-0.96808
  -5  -1   013093.20  45.371   1-0.20420-0.27316-0.19538-0.07249 0.86831-0.99737
  -5  -1   112985.20  44.413   1 0.09331-0.53544-0.22825-0.03960 0.95824-0.95698
  -5  -1   2 4518.01 26.8273   1 0.35252-0.75942-0.25158-0.01625 0.96306-0.83148
  -5  -1   3 1483.99 16.4433   1 0.53183-0.90350-0.26293-0.00489 0.91876-0.65685
  -5  -1   4 637.686 12.1316   1 0.63910-0.97554-0.26579-0.00203 0.86760-0.47536
  -5  -1   5 38.2771    3.73   1 0.69805-0.99926-0.26404-0.00377 0.82947-0.30691
  -5  -1   6 3474.00 31.6856   1 0.72707-0.99305-0.25998-0.00781 0.80828-0.15539
  -5  -1   7 1363.85 22.2204   1 0.73686-0.96761-0.25469-0.01309 0.80207-0.01886
  -5  -1   8 1709.59 27.1375   1 0.73304-0.92856-0.24861-0.01916 0.80767 0.10587
  -5  -1   9 1143.63 21.8708   1 0.71828-0.87857-0.24185-0.02591 0.82221 0.22165
  -5  -1  10 2177.19 35.3401   1 0.69349-0.81855-0.23437-0.03337 0.84335 0.33084
  -5  -1  11 10.4083 7.36999   1 0.65832-0.74815-0.22603-0.04170 0.86920 0.43532
  -5  -1  12 85.0045  6.9479   1 0.61118-0.66578-0.21653-0.05118 0.89814 0.53670
  -5  -1  13 357.652  10.577   1 0.54860-0.56797-0.20540-0.06230 0.92856 0.63660
  -5  -1  14 210.881 8.08857   1 0.46300-0.44713-0.19164-0.07605 0.95831 0.73717
  -5  -1  15 7.78675 4.76022   1 0.33243-0.28134-0.17251-0.09517 0.98254 0.84327
  -6  -1  15-9.42713  4.4481   1 0.28514-0.32952-0.17349-0.09419 0.98462 0.81538
  -6  -1  14 -4.7616 5.79274   1 0.41347-0.49307-0.19287-0.07483 0.96848 0.70120
  -6  -1  13 28.9985 5.45084   1 0.49717-0.61200-0.20684-0.06087 0.94564 0.59371
  -6  -1  12 697.942 14.5881   1 0.55763-0.70770-0.21814-0.04958 0.92181 0.48722
  -6  -1  11 942.552 18.4479   1 0.60219-0.78749-0.22776-0.03998 0.89944 0.37926
  -6  -1  10 3768.18  46.201   1 0.63404-0.85457-0.23614-0.03160 0.88031 0.26807
  -6  -1   9 2307.21 34.2071   1 0.65444-0.91020-0.24355-0.02421 0.86604 0.15202
  -6  -1   8 4540.09 44.0256   1 0.66328-0.95426-0.25007-0.01771 0.85836 0.02937
  -6  -1   7 390.857 8.67105   1 0.65899-0.98521-0.25564-0.01215 0.85915-0.10174
  -6  -1   6 2063.97 25.4037   1 0.63813-0.99957-0.25998-0.00781 0.87019-0.24311
  -6  -1   519167.70 70.1755   1 0.59446-0.99114-0.26247-0.00534 0.89245-0.39569
  -6  -1   4 459.877 9.63631   1 0.51803-0.94993-0.26185-0.00597 0.92398-0.55755
  -6  -1   3  87.096 3.79234   1 0.39557-0.86270-0.25612-0.01171 0.95607-0.71997
  -6  -1   2 3571.17 25.8778   1 0.21657-0.71894-0.24286-0.02498 0.96889-0.86311
  -6  -1   121779.40 62.7692   1-0.01238-0.52522-0.22116-0.04670 0.93549-0.96004
  -6  -1   014633.80 52.5593   1-0.25843-0.31440-0.19378-0.07409 0.84129-0.99616
  -6  -1  -1 1375.68 17.3153   1-0.48049-0.12757-0.16614-0.10175 0.69916-0.98436
  -6  -1  -2 3490.54 28.9281   1-0.65617 0.01288-0.14239-0.12550 0.53608-0.95160
  -6  -1  -319311.60 72.5204   1-0.78464 0.10612-0.12392-0.14399 0.37272-0.91856
  -6  -1  -4 6059.30  44.427   1-0.87443 0.16068-0.11034-0.15758 0.21847-0.89464
  -6  -1  -5 4161.21 40.0748   1-0.93469 0.18571-0.10077-0.16716 0.07555-0.88204
  -6  -1  -6 1391.19 25.6254   1-0.97230 0.18809-0.09438-0.17356-0.05695-0.87987
  -6  -1  -7 101.913 7.03058   1-0.99177 0.17233-0.09055-0.17740-0.18086-0.88628
  -6  -1  -8 289.563 10.4273   1-0.99559 0.14092-0.08889-0.17908-0.29812-0.89935
  -6  -1  -9 91.2768   6.979   1-0.98467 0.09477-0.08917-0.17881-0.41055-0.91724
  -6  -1 -10  89.257 7.23074   1-0.95824 0.03311-0.09138-0.17661-0.51996-0.93816
  -6  -1 -11 58.9538 5.67014   1-0.91313-0.04723-0.09574-0.17226-0.62838-0.96007
  -6  -1 -12 0.53541 4.92167   1-0.84071-0.15488-0.10302-0.16499-0.73909-0.97968
  -7  -1 -12 770.627 14.3333   1-0.82466-0.26640-0.10985-0.15817-0.75715-0.98743
  -7  -1 -11 35.5992 4.53736   1-0.90856-0.14727-0.10195-0.16606-0.63567-0.97858
  -7  -1 -10 11.2638 6.99444   1-0.95752-0.06308-0.09760-0.17040-0.52012-0.96381
  -7  -1  -9 1364.07 25.3433   1-0.98492-0.00045-0.09563-0.17236-0.40511-0.94849
  -7  -1  -8 819.319 16.1324   1-0.99522 0.04508-0.09570-0.17228-0.28807-0.93520
  -7  -1  -7 1278.94 24.5259   1-0.98974 0.07483-0.09777-0.17019-0.16719-0.92576
  -7  -1  -6 38.2252 5.50309   1-0.96800 0.08832-0.10200-0.16595-0.04089-0.92174
  -7  -1  -5 2943.50 35.6889   1-0.92803 0.08358-0.10869-0.15925 0.09219-0.92449
  -7  -1  -4 8979.09 57.3801   1-0.86638 0.05716-0.11828-0.14964 0.23292-0.93489
  -7  -1  -3 1264.00 20.5376   1-0.77816 0.00418-0.13130-0.13661 0.38096-0.95261
  -7  -1  -2 702.436 13.3316   1-0.65772-0.08104-0.14819-0.11971 0.53324-0.97457
  -7  -1  -1 6757.47  40.783   1-0.50103-0.20250-0.16891-0.09898 0.68174-0.99274
  -7  -1   0 1007.02  15.588   1-0.31077-0.35752-0.19227-0.07561 0.81216-0.99284
  -7  -1   126470.60   75.51   1-0.10196-0.53111-0.21554-0.05233 0.90743-0.95778
  -7  -1   2 308.915  6.1875   1 0.09963-0.69747-0.23522-0.03263 0.95774-0.87777
  -7  -1   312179.40 52.7752   1 0.26988-0.83248-0.24895-0.01889 0.96846-0.75816
  -7  -1   4 9535.88 48.9442   1 0.39799-0.92537-0.25651-0.01132 0.95557-0.61494
  -7  -1   5 399.955  7.8689   1 0.48611-0.97825-0.25910-0.00872 0.93491-0.46396
  -7  -1   6 9570.36  55.863   1 0.54194-0.99885-0.25821-0.00959 0.91646-0.31519
  -7  -1   7 2261.33   29.96   1 0.57326-0.99494-0.25499-0.01280 0.90463-0.17303
  -7  -1   8 91.9011 6.06906   1 0.58587-0.97233-0.25014-0.01764 0.90048-0.03856
  -7  -1   9 2294.16 34.5242   1 0.58347-0.93469-0.24406-0.02371 0.90345 0.08879
  -7  -1  10 756.742  15.384   1 0.56798-0.88397-0.23687-0.03089 0.91238 0.21019
  -7  -1  11 5798.26 58.7396   1 0.53988-0.82065-0.22855-0.03919 0.92587 0.32702
  -7  -1  12 19.9718 7.15103   1 0.49819-0.74373-0.21890-0.04883 0.94239 0.44083
  -7  -1  13 207.843 8.28163   1 0.43988-0.65018-0.20746-0.06026 0.96012 0.55342
  -7  -1  14 112.147 6.38541   1 0.35768-0.53275-0.19325-0.07446 0.97628 0.66759
  -7  -1  15 5.44702  4.4763   1 0.22972-0.36957-0.17340-0.09429 0.98411 0.79008
  -8  -1  15 36.1738 3.86314   1 0.16574-0.40105-0.17211-0.09560 0.97967 0.76872
  -8  -1  14 25.4918 4.26559   1 0.29554-0.56608-0.19271-0.07500 0.98073 0.63734
  -8  -1  13 49.7298 5.62903   1 0.37679-0.68256-0.20722-0.06051 0.97105 0.51669
  -8  -1  12  45.688 6.03525   1 0.43303-0.77403-0.21877-0.04897 0.95891 0.39851
  -8  -1  11 209.265  9.5477   1 0.47175-0.84798-0.22840-0.03935 0.94743 0.27966
  -8  -1  10 92.5916 7.99424   1 0.49590-0.90736-0.23655-0.03121 0.93846 0.15831
  -8  -1   9 572.367 12.9847   1 0.50631-0.95300-0.24341-0.02437 0.93333 0.03311
  -8  -1   8 10.8285 7.24716   1 0.50234-0.98426-0.24894-0.01885 0.93300-0.09688
  -8  -1   7 282.311 7.92735   1 0.48196-0.99911-0.25296-0.01484 0.93791-0.23212
  -8  -1   6-9.09599 5.97817   1 0.44177-0.99415-0.25505-0.01276 0.94748-0.37202
  -8  -1   5 5185.00 40.6257   1 0.37705-0.96466-0.25453-0.01329 0.95928-0.51414
  -8  -1   4 24.8631 3.79991   1 0.28263-0.90548-0.25049-0.01735 0.96785-0.65304
  -8  -1   319056.60 70.9121   1 0.15515-0.81323-0.24198-0.02587 0.96406-0.77957
  -8  -1   2 6163.20 39.8421   1-0.00314-0.69017-0.22854-0.03932 0.93642-0.88225
  -8  -1   1 5815.04 38.7366   1-0.18137-0.54717-0.21084-0.05704 0.87575-0.95191
  -8  -1   0 2257.73 24.9346   1-0.36197-0.40180-0.19074-0.07715 0.78064-0.98712
  -8  -1  -1 1153.52 18.7921   1-0.52773-0.27126-0.17063-0.09727 0.65845-0.99526
  -8  -1  -2 431.087 8.50239   1-0.66804-0.16618-0.15241-0.11551 0.52065-0.98778
  -8  -1  -3 56.3844 4.73567   1-0.77975-0.08970-0.13705-0.13087 0.37737-0.97483
  -8  -1  -4 1097.23 19.7116   1-0.86446-0.04023-0.12479-0.14315 0.23517-0.96295
  -8  -1  -5 152.828 7.09601   1-0.92547-0.01445-0.11544-0.15251 0.09721-0.95532
  -8  -1  -6 110.308 7.73647   1-0.96606-0.00908-0.10870-0.15926-0.03553-0.95291
  -8  -1  -7 758.873 15.5015   1-0.98868-0.02170-0.10428-0.16370-0.16333-0.95543
  -8  -1  -8 20.5429 5.32431   1-0.99461-0.05099-0.10197-0.16602-0.28715-0.96194
  -8  -1  -9-7.84244 7.52987   1-0.98376-0.09708-0.10170-0.16629-0.40840-0.97101
  -8  -1 -10 101.821 5.97576   1-0.95388-0.16218-0.10360-0.16441-0.52913-0.98060
  -8  -1 -11 8.83279 5.02941   1-0.89822-0.25308-0.10819-0.15983-0.65300-0.98706
  -9  -1 -11 176.811 6.44063   1-0.87889-0.36787-0.11462-0.15341-0.68342-0.98245
  -9  -1 -10 14.6074 6.10349   1-0.94650-0.26503-0.10940-0.15862-0.54819-0.98735
  -9  -1  -9 19.3448 7.33051   1-0.98098-0.19532-0.10739-0.16062-0.42092-0.98429
  -9  -1  -8 22.1464 5.43841   1-0.99380-0.14727-0.10770-0.16029-0.29538-0.97951
  -9  -1  -7 232.533 9.99129   1-0.98867-0.11718-0.11008-0.15790-0.16890-0.97566
  -9  -1  -6 3242.83 42.8416   1-0.96648-0.10413-0.11452-0.15345-0.04001-0.97423
  -9  -1  -5 1095.12  21.857   1-0.92669-0.10870-0.12113-0.14683 0.09205-0.97596
  -9  -1  -4 657.767 13.2672   1-0.86776-0.13239-0.13007-0.13787 0.22723-0.98082
  -9  -1  -3 86.8651 5.33782   1-0.78770-0.17722-0.14150-0.12643 0.36433-0.98760
  -9  -1  -2 439.666 9.14222   1-0.68473-0.24496-0.15543-0.11248 0.50042-0.99336
  -9  -1  -1  56.009  4.3402   1-0.55860-0.33586-0.17158-0.09633 0.63027-0.99289
  -9  -1   0 827.019 15.1231   1-0.41242-0.44681-0.18912-0.07877 0.74648-0.97877
  -9  -1   1 4511.97 36.9901   1-0.25403-0.56997-0.20670-0.06118 0.84099-0.94296
  -9  -1   2 5620.95  41.071   1-0.09552-0.69325-0.22260-0.04527 0.90826-0.87990
  -9  -1   3 554.055 11.3151   1 0.05013-0.80367-0.23537-0.03249 0.94801-0.78933
  -9  -1   4 40.9996 4.24417   1 0.17329-0.89160-0.24424-0.02361 0.96541-0.67640
  -9  -1   5 370.284 8.38928   1 0.26982-0.95290-0.24923-0.01860 0.96838-0.54905
  -9  -1   6 962.272 17.9396   1 0.34016-0.98801-0.25087-0.01695 0.96447-0.41482
  -9  -1   7 965.816 19.2906   1 0.38718-0.99980-0.24980-0.01801 0.95911-0.27913
  -9  -1   8 126.096 6.73576   1 0.41420-0.99159-0.24660-0.02119 0.95546-0.14516
  -9  -1   9 3787.70 45.7582   1 0.42404-0.96620-0.24167-0.02611 0.95491-0.01428
  -9  -1  10 2038.37 35.2443   1 0.41851-0.92544-0.23522-0.03255 0.95767 0.11328
  -9  -1  11  579.81 13.9246   1 0.39823-0.86993-0.22729-0.04047 0.96322 0.23806
  -9  -1  12 538.141 12.9528   1 0.36239-0.79886-0.21772-0.05003 0.97044 0.36116
  -9  -1  13 199.063 7.65859   1 0.30794-0.70918-0.20605-0.06168 0.97747 0.48446
  -9  -1  14 38.9383 4.84566   1 0.22688-0.59289-0.19117-0.07655 0.98074 0.61152
  -9  -1  15 4.11521  3.7872   1 0.09207-0.42285-0.16938-0.09833 0.96958 0.75300
 -10  -1  14 238.414 7.42031   1 0.15131-0.61278-0.18850-0.07923 0.97511 0.59134
 -10  -1  13 8.91284 5.60754   1 0.23337-0.73008-0.20390-0.06384 0.97844 0.45769
 -10  -1  12 1351.67 27.0171   1 0.28652-0.81846-0.21572-0.05204 0.97615 0.32965
 -10  -1  11 504.105 12.9271   1 0.31980-0.88697-0.22522-0.04255 0.97249 0.20298
 -10  -1  10 1636.55 31.2857   1 0.33654-0.93894-0.23291-0.03487 0.96939 0.07576
 -10  -1   9 2128.82 34.9109   1 0.33771-0.97534-0.23894-0.02885 0.96779-0.05296
 -10  -1   8 263.367 9.71578   1 0.32286-0.99572-0.24328-0.02452 0.96784-0.18335
 -10  -1   7 892.245 17.2938   1 0.29059-0.99868-0.24573-0.02208 0.96886-0.31468
 -10  -1   6 2462.42 32.9656   1 0.23889-0.98221-0.24595-0.02188 0.96896-0.44511
 -10  -1   5 469.044 9.72722   1 0.16572-0.94427-0.24350-0.02434 0.96484-0.57131
 -10  -1   4 154.843 6.11221   1 0.07005-0.88383-0.23797-0.02988 0.95159-0.68839
 -10  -1   3 631.048 12.8821   1-0.04684-0.80216-0.22914-0.03873 0.92339-0.79051
 -10  -1   217478.30 77.7776   1-0.18025-0.70399-0.21720-0.05068 0.87489-0.87234
 -10  -1   1 235.919 7.07327   1-0.32202-0.59745-0.20290-0.06499 0.80325-0.93102
 -10  -1   0 216.021 6.79326   1-0.46236-0.49234-0.18739-0.08051 0.70941-0.96751
 -10  -1  -1 928.821  17.958   1-0.59241-0.39752-0.17192-0.09599 0.59763-0.98605
 -10  -1  -2 331.947  8.8387   1-0.70613-0.31903-0.15754-0.11039 0.47375-0.99250
 -10  -1  -3 5025.26 48.7632   1-0.80063-0.25976-0.14490-0.12304 0.34330-0.99237
 -10  -1  -4 72.3105 5.80501   1-0.87541-0.22021-0.13433-0.13363 0.21042-0.98982
 -10  -1  -5 3694.66 45.6968   1-0.93119-0.19966-0.12589-0.14208 0.07768-0.98740
 -10  -1  -6 18.6167 7.42734   1-0.96900-0.19708-0.11954-0.14844-0.05376-0.98629
 -10  -1  -7  390.82 11.2622   1-0.98953-0.21178-0.11522-0.15277-0.18375-0.98663
 -10  -1  -8 34.7559 5.47729   1-0.99253-0.24401-0.11290-0.15510-0.31307-0.98762
 -10  -1  -9 14.6473 5.70818   1-0.97594-0.29584-0.11270-0.15531-0.44360-0.98742
 -10  -1 -10 146.883 5.98423   1-0.93343-0.37357-0.11507-0.15295-0.57950-0.98184
 -11  -1 -10-0.54621 4.09963   1-0.90983-0.49264-0.12086-0.14717-0.62820-0.95895
 -11  -1  -9 177.534 6.84263   1-0.96720-0.40004-0.11769-0.15033-0.47825-0.97858
 -11  -1  -8 111.458 6.46384   1-0.99015-0.34186-0.11759-0.15042-0.34098-0.98553
 -11  -1  -7 115.691 7.27321   1-0.99087-0.30591-0.11971-0.14828-0.20804-0.98814
 -11  -1  -6  407.67 11.7959   1-0.97321-0.28834-0.12381-0.14418-0.07653-0.98933
 -11  -1  -5 366.166 11.0479   1-0.93840-0.28792-0.12980-0.13817 0.05467-0.99020
 -11  -1  -4 143.126 8.23041   1-0.88656-0.30453-0.13769-0.13027 0.18555-0.99076
 -11  -1  -3 1992.63   32.83   1-0.81745-0.33841-0.14743-0.12052 0.31511-0.99000
 -11  -1  -2 7.44472 5.66056   1-0.73106-0.38957-0.15889-0.10905 0.44124-0.98579
 -11  -1  -1 308.151 8.84212   1-0.62834-0.45706-0.17176-0.09616 0.56064-0.97487
 -11  -1   0 3235.76  37.188   1-0.51194-0.53823-0.18550-0.08242 0.66913-0.95304
 -11  -1   1 140.287 6.45926   1-0.38666-0.62827-0.19928-0.06862 0.76237-0.91596
 -11  -1   2 19.1987 4.41305   1-0.25926-0.72044-0.21216-0.05573 0.83704-0.86030
 -11  -1   3 8348.99 57.8081   1-0.13731-0.80717-0.22321-0.04466 0.89199-0.78492
 -11  -1   4 977.993 18.6695   1-0.02758-0.88167-0.23177-0.03609 0.92871-0.69131
 -11  -1   5 1126.58 20.3679   1 0.06526-0.93928-0.23752-0.03032 0.95073-0.58301
 -11  -1   6 1886.01 30.1742   1 0.13900-0.97779-0.24051-0.02733 0.96243-0.46439
 -11  -1   7-6.32522 7.70848   1 0.19343-0.99699-0.24094-0.02688 0.96793-0.33956
 -11  -1   8 6704.23 60.2748   1 0.22944-0.99777-0.23912-0.02869 0.97037-0.21168
 -11  -1   9 443.515  12.424   1 0.24824-0.98133-0.23531-0.03249 0.97178-0.08276
 -11  -1  10 10.7548 7.01128   1 0.25069-0.94856-0.22967-0.03812 0.97316 0.04618
 -11  -1  11 91.4635 6.96902   1 0.23692-0.89956-0.22222-0.04556 0.97459 0.17508
 -11  -1  12 1232.68 22.5002   1 0.20565-0.83305-0.21275-0.05501 0.97523 0.30476
 -11  -1  13 22.5672 4.49461   1 0.15298-0.74516-0.20071-0.06704 0.97294 0.43737
 -11  -1  14  2.4651 4.02758   1 0.06809-0.62503-0.18454-0.08320 0.96235 0.57829
 -12  -1  14 170.428 6.43469   1-0.02432-0.62809-0.17898-0.08877 0.94035 0.57449
 -12  -1  13 63.9775 5.72719   1 0.06646-0.75410-0.19635-0.07141 0.95981 0.42470
 -12  -1  12 815.084 16.2944   1 0.11987-0.84274-0.20877-0.05900 0.96684 0.28734
 -12  -1  11 44.8831 5.97328   1 0.14996-0.90806-0.21827-0.04951 0.96892 0.15494
 -12  -1  10 34.6308 5.49067   1 0.16155-0.95488-0.22555-0.04224 0.96862 0.02491
 -12  -1   9 7.04052  7.2862   1 0.15638-0.98494-0.23087-0.03694 0.96684-0.10363
 -12  -1   8 1061.97 21.3528   1 0.13480-0.99860-0.23424-0.03358 0.96336-0.23048
 -12  -1   7 1643.16 30.2778   1 0.09651-0.99553-0.23556-0.03227 0.95712-0.35456
 -12  -1   6 865.329 16.5237   1 0.04105-0.97530-0.23467-0.03317 0.94613-0.47389
 -12  -1   5  362.40  9.8133   1-0.03158-0.93790-0.23140-0.03646 0.92759-0.58568
 -12  -1   4 1186.85 21.5635   1-0.12034-0.88438-0.22564-0.04223 0.89821-0.68663
 -12  -1   3 24.5757 5.11552   1-0.22258-0.81736-0.21751-0.05037 0.85478-0.77352
 -12  -1   2 2797.07 36.0533   1-0.33398-0.74120-0.20734-0.06055 0.79497-0.84403
 -12  -1   1 633.771 12.7086   1-0.44887-0.66154-0.19573-0.07218 0.71809-0.89748
 -12  -1   0 2360.51 33.8988   1-0.56126-0.58438-0.18341-0.08451 0.62529-0.93500
 -12  -1  -1 32.2628 5.61083   1-0.66583-0.51503-0.17115-0.09678 0.51918-0.95922
 -12  -1  -2 4.07495 6.64135   1-0.75862-0.45742-0.15961-0.10829 0.40317-0.97341
 -12  -1  -3 1571.82 30.3751   1-0.83724-0.41402-0.14922-0.11868 0.28025-0.98081
 -12  -1  -4 617.077 14.1173   1-0.90045-0.38603-0.14029-0.12760 0.15307-0.98395
 -12  -1  -5 39.8672 6.14179   1-0.94769-0.37402-0.13298-0.13490 0.02330-0.98449
 -12  -1  -6 177.178 7.99669   1-0.97853-0.37840-0.12739-0.14049-0.10837-0.98314
 -12  -1  -7 225.568 8.51126   1-0.99198-0.40016-0.12361-0.14427-0.24234-0.97948
 -12  -1  -8 35.3998  4.6449   1-0.98545-0.44191-0.12179-0.14608-0.38056-0.97158
 -12  -1  -9 66.7477 5.06529   1-0.95158-0.51101-0.12242-0.14544-0.52870-0.95376
 -13  -1  -8 34.9626 4.39585   1-0.97585-0.54697-0.12559-0.14229-0.43585-0.94210
 -13  -1  -7 473.255 11.0307   1-0.99169-0.49591-0.12692-0.14097-0.28863-0.95899
 -13  -1  -6 109.182 6.59897   1-0.98419-0.46819-0.13030-0.13759-0.15041-0.96690
 -13  -1  -5 713.598 14.2746   1-0.95840-0.45876-0.13543-0.13247-0.01707-0.96992
 -13  -1  -4 -1.0589 8.56989   1-0.91641-0.46554-0.14214-0.12576 0.11259-0.96926
 -13  -1  -3 19.5002 7.96092   1-0.85934-0.48738-0.15030-0.11760 0.23840-0.96476
 -13  -1  -2 607.816 13.9123   1-0.78822-0.52329-0.15972-0.10819 0.35919-0.95523
 -13  -1  -1  778.29 15.2034   1-0.70446-0.57182-0.17013-0.09779 0.47304-0.93876
 -13  -1   0  522.87  12.723   1-0.61036-0.63071-0.18111-0.08681 0.57751-0.91291
 -13  -1   1 1645.43 29.9078   1-0.50924-0.69661-0.19215-0.07578 0.67008-0.87516
 -13  -1   2 3821.43 44.2017   1-0.40541-0.76521-0.20262-0.06531 0.74867-0.82344
 -13  -1   3 1453.24 27.7225   1-0.30376-0.83164-0.21192-0.05602 0.81224-0.75669
 -13  -1   4 1219.50  23.113   1-0.20901-0.89117-0.21954-0.04840 0.86102-0.67515
 -13  -1   5 59.5808 6.36874   1-0.12512-0.93984-0.22512-0.04283 0.89651-0.58032
 -13  -1   6 544.059  13.013   1-0.05485-0.97489-0.22850-0.03945 0.92102-0.47451
 -13  -1   7 27.8514 6.16527   1 0.00023-0.99474-0.22967-0.03829 0.93713-0.36030
 -13  -1   8 9.21161 6.87542   1 0.03945-0.99875-0.22868-0.03928 0.94718-0.24004
 -13  -1   9 120.903 7.65368   1 0.06262-0.98669-0.22564-0.04233 0.95295-0.11549
 -13  -1  10-1.50098 6.98668   1 0.06945-0.95831-0.22057-0.04741 0.95547 0.01230
 -13  -1  11 103.973 6.95621   1 0.05907-0.91270-0.21338-0.05460 0.95487 0.14323
 -13  -1  12 27.7008 5.21121   1 0.02901-0.84743-0.20373-0.06425 0.95003 0.27838
 -13  -1  13 2.34279  4.8769   1-0.02703-0.75617-0.19070-0.07729 0.93747 0.42126
 -13  -1  14 610.283 10.8499   1-0.12955-0.61842-0.17126-0.09674 0.90532 0.58372
 -14  -1  13 94.9068 5.61515   1-0.12913-0.74953-0.18332-0.08469 0.90338 0.42955
 -14  -1  12 777.705 15.9262   1-0.06732-0.84656-0.19746-0.07054 0.92342 0.27919
 -14  -1  11 13.6631 4.40557   1-0.03570-0.91340-0.20748-0.06051 0.93157 0.14072
 -14  -1  10 688.918 13.8485   1-0.02531-0.95901-0.21474-0.05325 0.93318 0.00879
 -14  -1   9 713.941 14.8228   1-0.03268-0.98687-0.21970-0.04828 0.92992-0.11826
 -14  -1   8 15.4689 8.74856   1-0.05625-0.99851-0.22256-0.04542 0.92189-0.24055
 -14  -1   7 52.8073 6.48241   1-0.09520-0.99478-0.22335-0.04462 0.90826-0.35724
 -14  -1   6 5.93842 7.69178   1-0.14875-0.97645-0.22208-0.04589 0.88757-0.46687
 -14  -1   5 241.101 9.42096   1-0.21575-0.94468-0.21874-0.04921 0.85793-0.56754
 -14  -1   4 1059.68 22.3706   1-0.29432-0.90133-0.21344-0.05451 0.81738-0.65731
 -14  -1   3 1196.18 23.5113   1-0.38171-0.84916-0.20638-0.06157 0.76428-0.73453
 -14  -1   2 1400.00 25.5889   1-0.47437-0.79172-0.19790-0.07004 0.69769-0.79825
 -14  -1   1 442.492 12.3726   1-0.56826-0.73305-0.18845-0.07949 0.61761-0.84850
 -14  -1   0 231.076 9.33878   1-0.65933-0.67719-0.17853-0.08940 0.52500-0.88620
 -14  -1  -1 905.663 18.0162   1-0.74398-0.62777-0.16866-0.09926 0.42146-0.91298
 -14  -1  -2-1.07761 7.06638   1-0.81929-0.58768-0.15928-0.10864 0.30892-0.93076
 -14  -1  -3 2368.39 36.5696   1-0.88308-0.55911-0.15075-0.11717 0.18918-0.94134
 -14  -1  -4 314.526 10.4198   1-0.93371-0.54370-0.14332-0.12459 0.06356-0.94604
 -14  -1  -5 49.1525 5.07476   1-0.96970-0.54293-0.13720-0.13071-0.06738-0.94541
 -14  -1  -6 68.7267 5.74043   1-0.98903-0.55882-0.13257-0.13533-0.20436-0.93875
 -14  -1  -7 32.1499 4.47667   1-0.98777-0.59531-0.12968-0.13822-0.35047-0.92296
 -14  -1  -8 85.9172 4.52784   1-0.95452-0.66377-0.12912-0.13877-0.51675-0.88699
 -15  -1  -7 286.264 6.88114   1-0.97458-0.70396-0.13190-0.13600-0.43781-0.86142
 -15  -1  -6-0.26231 4.58107   1-0.99095-0.65237-0.13417-0.13374-0.27435-0.89456
 -15  -1  -5 57.8175 5.81433   1-0.98042-0.62767-0.13828-0.12964-0.12991-0.90868
 -15  -1  -4 78.5604 6.27708   1-0.95156-0.62132-0.14382-0.12410 0.00453-0.91280
 -15  -1  -3 1616.19  29.641   1-0.90783-0.62983-0.15056-0.11737 0.13151-0.90946
 -15  -1  -2 257.953 9.91008   1-0.85137-0.65106-0.15829-0.10964 0.25144-0.89908
 -15  -1  -1 20.9645 8.06325   1-0.78411-0.68310-0.16675-0.10119 0.36366-0.88099
 -15  -1   0 1265.48 25.0781   1-0.70821-0.72379-0.17562-0.09232 0.46699-0.85399
 -15  -1   1 138.734 8.09112   1-0.62628-0.77049-0.18454-0.08341 0.56001-0.81670
 -15  -1   2-0.55088 7.37028   1-0.54147-0.82008-0.19306-0.07489 0.64149-0.76786
 -15  -1   3 29.7404 6.32762   1-0.45720-0.86913-0.20077-0.06719 0.71062-0.70667
 -15  -1   4 28.9217  6.0158   1-0.37698-0.91413-0.20724-0.06072 0.76728-0.63301
 -15  -1   5 433.754 12.3882   1-0.30402-0.95187-0.21218-0.05579 0.81203-0.54744
 -15  -1   6 102.287 7.90775   1-0.24098-0.97968-0.21533-0.05264 0.84601-0.45111
 -15  -1   7 90.9606 7.42137   1-0.18992-0.99553-0.21658-0.05140 0.87067-0.34544
 -15  -1   8 99.8459 7.52897   1-0.15236-0.99787-0.21582-0.05216 0.88742-0.23188
 -15  -1   9 190.943 8.65096   1-0.12954-0.98546-0.21300-0.05499 0.89739-0.11154
 -15  -1  10 121.383 6.89743   1-0.12292-0.95686-0.20798-0.06002 0.90106 0.01511
 -15  -1  11 149.009 6.86522   1-0.13487-0.90969-0.20045-0.06755 0.89783 0.14866
 -15  -1  12 553.232  10.705   1-0.17047-0.83887-0.18968-0.07832 0.88489 0.29192
 -15  -1  13 51.8275 4.37813   1-0.24423-0.72989-0.17345-0.09456 0.85258 0.45455
 -16  -1  12 402.211 9.24845   1-0.28351-0.82130-0.17981-0.08821 0.83030 0.32071
 -16  -1  11 402.967 9.59645   1-0.23966-0.90036-0.19201-0.07600 0.85151 0.16918
 -16  -1  10 86.9177 6.13348   1-0.22399-0.95126-0.20014-0.06786 0.85780 0.03257
 -16  -1   9 7.57237 5.73741   1-0.22834-0.98213-0.20544-0.06255 0.85455-0.09449
 -16  -1   8 372.836 10.6899   1-0.24915-0.99654-0.20841-0.05958 0.84326-0.21352
 -16  -1   7 949.801  19.189   1-0.28428-0.99663-0.20928-0.05871 0.82399-0.32457
 -16  -1   6 460.648 12.1209   1-0.33202-0.98411-0.20821-0.05977 0.79606-0.42695
 -16  -1   5 875.493 17.7357   1-0.39054-0.96081-0.20533-0.06264 0.75847-0.51968
 -16  -1   4 759.428 15.5535   1-0.45770-0.92888-0.20083-0.06714 0.71022-0.60175
 -16  -1   3 210.942 8.83396   1-0.53090-0.89090-0.19496-0.07301 0.65055-0.67241
 -16  -1   2 3.21355 7.30449   1-0.60723-0.84979-0.18800-0.07996 0.57915-0.73132
 -16  -1   1 716.739 14.8721   1-0.68361-0.80863-0.18033-0.08763 0.49617-0.77866
 -16  -1   0 586.228 13.8127   1-0.75701-0.77045-0.17231-0.09564 0.40226-0.81506
 -16  -1  -1-9.31342  7.3853   1-0.82464-0.73804-0.16432-0.10363 0.29829-0.84141
 -16  -1  -2 2058.26 32.2899   1-0.88402-0.71388-0.15668-0.11126 0.18514-0.85858
 -16  -1  -3 59.4634 5.50892   1-0.93288-0.70024-0.14969-0.11825 0.06334-0.86710
 -16  -1  -4  183.03 7.58319   1-0.96884-0.69950-0.14358-0.12435-0.06748-0.86660
 -16  -1  -5  426.71 9.12697   1-0.98856-0.71500-0.13858-0.12934-0.20966-0.85473
 -16  -1  -6 68.7017 4.38811   1-0.98479-0.75399-0.13500-0.13292-0.37157-0.82314
 -17  -1  -5 3.40929 3.75137   1-0.98890-0.81012-0.13782-0.13012-0.32087-0.76933
 -17  -1  -4 167.708 6.33971   1-0.98359-0.78022-0.14241-0.12552-0.15902-0.80085
 -17  -1  -3 209.417 7.45792   1-0.95724-0.77134-0.14800-0.11995-0.01933-0.81023
 -17  -1  -2 527.319 12.0464   1-0.91668-0.77668-0.15435-0.11360 0.10719-0.80643
 -17  -1  -1 69.1216 5.92617   1-0.86532-0.79282-0.16126-0.10669 0.22307-0.79199
 -17  -1   0 587.029 12.9142   1-0.80577-0.81715-0.16846-0.09949 0.32889-0.76750
 -17  -1   1 1412.54 27.6166   1-0.74051-0.84719-0.17567-0.09229 0.42443-0.73272
 -17  -1   2 40.8954 5.43226   1-0.67215-0.88033-0.18256-0.08541 0.50921-0.68718
 -17  -1   3 17.2584 8.61157   1-0.60344-0.91382-0.18880-0.07917 0.58284-0.63049
 -17  -1   4 535.463 12.8385   1-0.53716-0.94488-0.19407-0.07391 0.64515-0.56248
 -17  -1   5 322.251 10.3494   1-0.47602-0.97080-0.19808-0.06991 0.69632-0.48334
 -17  -1   6-1.86879 6.89808   1-0.42251-0.98908-0.20057-0.06742 0.73682-0.39352
 -17  -1   7 216.535 8.49435   1-0.37891-0.99747-0.20134-0.06666 0.76727-0.29365
 -17  -1   8 49.1029  5.5697   1-0.34731-0.99385-0.20017-0.06783 0.78820-0.18426
 -17  -1   9 71.0466 5.87129   1-0.32996-0.97598-0.19683-0.07117 0.79973-0.06548
 -17  -1  10 99.9855 5.60587   1-0.32994-0.94077-0.19092-0.07709 0.80093 0.06364
 -17  -1  11 240.779 7.36117   1-0.35299-0.88251-0.18157-0.08644 0.78830 0.20659
 -18  -1  10  5.1406 4.29453   1-0.44415-0.92203-0.17961-0.08842 0.72508 0.11369
 -18  -1   9 37.7322 4.63726   1-0.43630-0.96510-0.18675-0.08127 0.72955-0.02110
 -18  -1   8 135.152 6.67962   1-0.44816-0.98846-0.19081-0.07720 0.71975-0.14161
 -18  -1   7 6.56634 6.06045   1-0.47488-0.99696-0.19249-0.07551 0.69846-0.25064
 -18  -1   6 399.822 10.4229   1-0.51344-0.99363-0.19220-0.07580 0.66646-0.34896
 -18  -1   5 0.41196 6.31528   1-0.56134-0.98094-0.19019-0.07780 0.62377-0.43659
 -18  -1   4 84.9788 6.46272   1-0.61620-0.96130-0.18674-0.08125 0.57014-0.51328
 -18  -1   3 11.3426 6.38492   1-0.67553-0.93719-0.18209-0.08589 0.50535-0.57881
 -18  -1   2 58.6533 5.82951   1-0.73677-0.91117-0.17654-0.09144 0.42930-0.63307
 -18  -1   1 427.162 10.5821   1-0.79730-0.88586-0.17037-0.09760 0.34203-0.67612
 -18  -1   0 12.3558  4.7319   1-0.85453-0.86385-0.16388-0.10408 0.24361-0.70801
 -18  -1  -1 788.642 15.8557   1-0.90586-0.84774-0.15736-0.11061 0.13384-0.72857
 -18  -1  -2 22.5119 4.01396   1-0.94852-0.84031-0.15104-0.11692 0.01173-0.73677
 -18  -1  -3-1.43922  4.6112   1-0.97891-0.84513-0.14512-0.12283-0.12605-0.72931
 -19  -1  -2 208.201 6.10431   1-0.97747-0.90682-0.14597-0.12199-0.11728-0.63356
 -19  -1  -1 117.216 5.94078   1-0.94567-0.90340-0.15208-0.11589 0.02113-0.64166
 -19  -1   0 5.45595 5.15048   1-0.90336-0.91049-0.15815-0.10983 0.13972-0.62993
 -19  -1   1 78.8858 5.57253   1-0.85444-0.92419-0.16405-0.10393 0.24374-0.60363
 -19  -1   2 200.129 7.23841   1-0.80182-0.94159-0.16958-0.09841 0.33500-0.56458
 -19  -1   3  48.857 5.33483   1-0.74814-0.96004-0.17448-0.09351 0.41419-0.51344
 -19  -1   4 70.6562 5.64797   1-0.69598-0.97698-0.17849-0.08951 0.48156-0.45050
 -19  -1   5 30.9226  4.9443   1-0.64788-0.98987-0.18131-0.08669 0.53724-0.37586
 -19  -1   6 235.492 8.03684   1-0.60639-0.99614-0.18268-0.08533 0.58124-0.28954
 -19  -1   7  15.318 5.50716   1-0.57420-0.99310-0.18227-0.08575 0.61330-0.19128
 -19  -1   8 3.36348  5.0395   1-0.55451-0.97758-0.17967-0.08835 0.63247-0.08014
 -19  -1   9 35.0412 4.34547   1-0.55200-0.94486-0.17417-0.09386 0.63594 0.04671
 -20  -1   8 445.237 8.58211   1-0.67423-0.95331-0.16491-0.10312 0.51088 0.01565
 -20  -1   7 86.2306 4.93669   1-0.68165-0.98112-0.16946-0.09856 0.50109-0.10487
 -20  -1   6 309.322 8.18921   1-0.70477-0.99322-0.17110-0.09692 0.47243-0.20653
 -20  -1   5 193.408 6.45941   1-0.73827-0.99494-0.17065-0.09737 0.42877-0.29319
 -20  -1   4 108.853 5.29953   1-0.77867-0.98976-0.16858-0.09943 0.37145-0.36619
 -20  -1   3 155.919 6.09526   1-0.82306-0.98060-0.16524-0.10276 0.30076-0.42581
 -20  -1   2 101.272 5.13496   1-0.86871-0.97017-0.16091-0.10709 0.21628-0.47166
 -20  -1   1 150.632 5.75634   1-0.91286-0.96123-0.15581-0.11218 0.11665-0.50234
 -20  -1   0 53.4661 4.09008   1-0.95240-0.95691-0.15006-0.11793-0.00187-0.51414
 -21   0   4 1.47033 3.54103   1-0.86415-0.99972-0.02378 0.02357 0.25042-0.27097
 -20   0   0 30.3385 3.77867   1-0.95464-0.95464-0.01776 0.01758 0.02815-0.54417
 -20   0   1 20.1104 4.11924   1-0.91414-0.95993-0.02337 0.02318 0.14261-0.52832
 -20   0   2 124.018 5.64675   1-0.86917-0.96967-0.02844 0.02825 0.24041-0.49579
 -20   0   3  87.286 4.94029   1-0.82263-0.98100-0.03283 0.03264 0.32418-0.44925
 -20   0   4 425.696 9.35762   1-0.77710-0.99131-0.03630 0.03610 0.39493-0.38968
 -20   0   5 159.732 6.68938   1-0.73515-0.99803-0.03858 0.03838 0.45294-0.31737
 -20   0   6 1200.40 19.3891   1-0.69951-0.99846-0.03936 0.03915 0.49794-0.23205
 -20   0   7 704.686 12.7417   1-0.67331-0.98943-0.03821 0.03799 0.52892-0.13272
 -20   0   8 3.05868  4.1831   1-0.66096-0.96656-0.03448 0.03425 0.54310-0.01658
 -19   0  10-7.31588 3.80731   1-0.55703-0.90459-0.03448 0.03425 0.64835 0.16461
 -19   0   9 -0.8547 4.48211   1-0.54047-0.95637-0.04322 0.04300 0.66292 0.01972
 -19   0   8 12.3372 4.40018   1-0.54749-0.98457-0.04802 0.04781 0.65638-0.10406
 -19   0   7-6.01449 5.49594   1-0.57024-0.99704-0.05017 0.04996 0.63532-0.21332
 -19   0   6-0.32856 5.95952   1-0.60465-0.99785-0.05025 0.05004 0.60192-0.31023
 -19   0   5-6.92209 5.91423   1-0.64779-0.98994-0.04863 0.04844 0.55691-0.39554
 -19   0   4 6.36294 5.67799   1-0.69709-0.97585-0.04563 0.04543 0.50050-0.46945
 -19   0   3 2.10526 5.36738   1-0.75012-0.95805-0.04150 0.04132 0.43272-0.53198
 -19   0   2 0.67637 5.51563   1-0.80440-0.93898-0.03653 0.03635 0.35350-0.58308
 -19   0   1 0.63057 5.31326   1-0.85750-0.92110-0.03098 0.03080 0.26269-0.62259
 -19   0   0-12.6907 5.67544   1-0.90691-0.90691-0.02509 0.02492 0.15982-0.65004
 -19   0  -1 2.62147 4.73643   1-0.94994-0.89910-0.01909 0.01892 0.04351-0.66405
 -19   0  -2-0.36695 4.11078   1-0.98314-0.90113-0.01311 0.01295-0.09008-0.66077
 -18   0  -4 521.114 9.55677   1-0.99993-0.85931-0.00652 0.00638-0.26106-0.72463
 -18   0  -3 37.2589 4.10731   1-0.98563-0.83840-0.01182 0.01167-0.10412-0.75125
 -18   0  -2 1083.59 19.9581   1-0.95399-0.83481-0.01767 0.01752 0.03035-0.75540
 -18   0  -1 501.508 11.3073   1-0.91077-0.84281-0.02395 0.02379 0.15073-0.74546
 -18   0   0 150.858 7.62243   1-0.85918-0.85918-0.03045 0.03028 0.25956-0.72397
 -18   0   1 13.1692 6.55885   1-0.80178-0.88136-0.03693 0.03676 0.35759-0.69169
 -18   0   2 153.751 7.42214   1-0.74103-0.90689-0.04312 0.04295 0.44488-0.64867
 -18   0   3 118.205 7.01976   1-0.67939-0.93331-0.04874 0.04856 0.52130-0.59477
 -18   0   4 357.724 10.4897   1-0.61937-0.95810-0.05350 0.05332 0.58673-0.52988
 -18   0   5 679.535 13.3856   1-0.56348-0.97878-0.05713 0.05694 0.64120-0.45403
 -18   0   6 10.7779 6.36818   1-0.51411-0.99293-0.05936 0.05916 0.68489-0.36740
 -18   0   7 519.329 11.3777   1-0.47361-0.99821-0.05994 0.05974 0.71800-0.27019
 -18   0   8 340.444 9.53879   1-0.44437-0.99223-0.05861 0.05841 0.74057-0.16244
 -18   0   9 259.968 8.17707   1-0.42919-0.97219-0.05503 0.05482 0.75200-0.04356
 -18   0  10 214.211 7.07825   1-0.43225-0.93390-0.04858 0.04836 0.75011 0.08865
 -18   0  11 831.276 14.6121   1-0.46247-0.86846-0.03784 0.03761 0.72788 0.24120
 -17   0  12 3.68208 3.73917   1-0.39064-0.80961-0.03696 0.03674 0.78000 0.34520
 -17   0  11  0.9575 4.60448   1-0.33931-0.89616-0.05070 0.05049 0.81265 0.18223
 -17   0  10-0.93713 5.10427   1-0.32170-0.94899-0.05929 0.05909 0.82288 0.04168
 -17   0   9-5.98437 5.81843   1-0.32546-0.98045-0.06470 0.06450 0.82028-0.08603
 -17   0   8-2.53947 6.04516   1-0.34572-0.99541-0.06765 0.06745 0.80763-0.20371
 -17   0   7  3.6783  6.5992   1-0.37968-0.99667-0.06848 0.06829 0.78564-0.31203
 -17   0   6 1.93911 7.09169   1-0.42515-0.98642-0.06744 0.06725 0.75412-0.41083
 -17   0   5    0.00 6.59629   1-0.48006-0.96673-0.06472 0.06454 0.71255-0.49957
 -17   0   4 3.55275 7.47646   1-0.54217-0.93984-0.06055 0.06037 0.66037-0.57772
 -17   0   3 5.59226 6.91481   1-0.60901-0.90822-0.05516 0.05499 0.59721-0.64487
 -17   0   2 -3.5194 7.67446   1-0.67795-0.87451-0.04886 0.04869 0.52297-0.70095
 -17   0   1 4.40775  6.5157   1-0.74630-0.84138-0.04195 0.04179 0.43787-0.74617
 -17   0   0 10.7542 6.66193   1-0.81145-0.81145-0.03476 0.03461 0.34238-0.78099
 -17   0  -1 3.47424 6.23309   1-0.87093-0.78719-0.02759 0.02744 0.23699-0.80593
 -17   0  -2 0.38849 6.39537   1-0.92241-0.77092-0.02072 0.02058 0.12201-0.82126
 -17   0  -3   3.301 5.15633   1-0.96348-0.76507-0.01440 0.01427-0.00297-0.82660
 -17   0  -4-5.72157 4.86549   1-0.99110-0.77268-0.00885 0.00872-0.13994-0.81994
 -17   0  -5 6.41842 4.07343   1-0.99964-0.79936-0.00427 0.00414-0.29568-0.79452
 -16   0  -6 24.2927 3.50861   1-0.99658-0.74217-0.00118 0.00106-0.34887-0.84585
 -16   0  -5 181.657 6.86398   1-0.99678-0.70676-0.00483 0.00472-0.19228-0.87213
 -16   0  -4 17.8009 5.17219   1-0.97561-0.69270-0.00984 0.00971-0.05255-0.88154
 -16   0  -3 9.29613 6.51881   1-0.93907-0.69403-0.01592 0.01579 0.07679-0.88056
 -16   0  -2 3149.98 40.4757   1-0.89012-0.70775-0.02287 0.02273 0.19765-0.87110
 -16   0  -1  981.85 19.5851   1-0.83096-0.73169-0.03044 0.03030 0.31024-0.85338
 -16   0   0  110.11    7.46   1-0.76372-0.76372-0.03838 0.03824 0.41403-0.82684
 -16   0   1 1199.31 24.0161   1-0.69070-0.80151-0.04637 0.04622 0.50813-0.79063
 -16   0   2 200.745 9.11138   1-0.61456-0.84243-0.05405 0.05389 0.59164-0.74382
 -16   0   3 6182.33 59.8798   1-0.53816-0.88361-0.06106 0.06090 0.66391-0.68577
 -16   0   4 735.436 15.3924   1-0.46448-0.92207-0.06706 0.06690 0.72466-0.61620
 -16   0   5 323.175 10.7463   1-0.39637-0.95496-0.07174 0.07157 0.77411-0.53533
 -16   0   6 1473.68 26.4681   1-0.33639-0.97971-0.07486 0.07468 0.81290-0.44381
 -16   0   7 1526.38 29.3671   1-0.28674-0.99414-0.07621 0.07603 0.84194-0.34253
 -16   0   8 1013.51  19.754   1-0.24926-0.99641-0.07566 0.07548 0.86219-0.23246
 -16   0   9 292.263 9.55164   1-0.22567-0.98478-0.07306 0.07287 0.87433-0.11428
 -16   0  10-3.05039 6.02886   1-0.21797-0.95726-0.06819 0.06799 0.87844 0.01192
 -16   0  11 410.924 10.0133   1-0.22934-0.91067-0.06061 0.06041 0.87333 0.14735
 -16   0  12 1226.96 19.0562   1-0.26652-0.83826-0.04931 0.04910 0.85472 0.29628
 -15   0  13 7.94416 4.15169   1-0.22135-0.75275-0.04368 0.04348 0.87814 0.42898
 -15   0  12 0.56663 5.06808   1-0.15701-0.85231-0.05863 0.05843 0.90674 0.27006
 -15   0  11 6.65179 5.72495   1-0.12653-0.91801-0.06876 0.06857 0.91856 0.12792
 -15   0  10 6.61304  6.2504   1-0.11838-0.96138-0.07583 0.07564 0.92123-0.00507
 -15   0   9-11.3526 7.75738   1-0.12820-0.98678-0.08046 0.08028 0.91705-0.13121
 -15   0   8  2.1089 7.60375   1-0.15382-0.99638-0.08293 0.08275 0.90640-0.25088
 -15   0   7-2.17916 8.15366   1-0.19385-0.99158-0.08335 0.08318 0.88872-0.36352
 -15   0   6-19.2964 8.23305   1-0.24696-0.97368-0.08180 0.08164 0.86289-0.46800
 -15   0   5 1.65581 7.34306   1-0.31157-0.94429-0.07839 0.07823 0.82754-0.56297
 -15   0   4    0.00 8.09281   1-0.38555-0.90554-0.07325 0.07310 0.78135-0.64710
 -15   0   3 4.94915 7.55995   1-0.46620-0.86010-0.06664 0.06649 0.72334-0.71940
 -15   0   2 0.55057 7.28332   1-0.55039-0.81113-0.05888 0.05873 0.65309-0.77947
 -15   0   1  6.0707 7.13188   1-0.63474-0.76200-0.05036 0.05022 0.57084-0.82754
 -15   0   0-4.96335 7.81862   1-0.71598-0.71598-0.04150 0.04136 0.47745-0.86446
 -15   0  -1-14.1816 8.82885   1-0.79118-0.67600-0.03270 0.03257 0.37415-0.89148
 -15   0  -2 2.11479 7.28758   1-0.85789-0.64452-0.02432 0.02420 0.26231-0.90996
 -15   0  -3 4.46539 6.25626   1-0.91408-0.62355-0.01667 0.01655 0.14308-0.92105
 -15   0  -4 8.44771 6.08004   1-0.95797-0.61488-0.00997 0.00986 0.01711-0.92540
 -15   0  -5-7.11247 6.40768   1-0.98761-0.62046-0.00444 0.00433-0.11587-0.92273
 -15   0  -6 1.44448 4.89422   1-0.99992-0.64337-0.00028 0.00017-0.25797-0.91095
 -15   0  -7-5.92599 4.41329   1-0.98790-0.69061 0.00217-0.00226-0.41628-0.88296
 -14   0  -8 452.775 9.46599   1-0.97022-0.64805 0.00522-0.00530-0.49537-0.90839
 -14   0  -7 121.999 6.03398   1-0.99771-0.58534 0.00436-0.00445-0.33463-0.93880
 -14   0  -6 63.4971  5.8352   1-0.99666-0.55116 0.00135-0.00145-0.19081-0.95231
 -14   0  -5 120.122 7.12456   1-0.97625-0.53636-0.00331 0.00321-0.05527-0.95754
 -14   0  -4 2406.01 36.7499   1-0.93989-0.53749-0.00941 0.00930 0.07462-0.95710
 -14   0  -3 8.11035 7.77917   1-0.88942-0.55274-0.01676 0.01665 0.19940-0.95157
 -14   0  -2  469.19 12.8106   1-0.82622-0.58072-0.02520 0.02508 0.31854-0.94039
 -14   0  -1 620.116 14.1873   1-0.75183-0.61990-0.03446 0.03434 0.43077-0.92230
 -14   0   0 323.441 10.6787   1-0.66825-0.66825-0.04421 0.04409 0.53438-0.89560
 -14   0   1  20.524 5.49497   1-0.57819-0.72309-0.05404 0.05391 0.62755-0.85845
 -14   0   2 1705.38 30.8875   1-0.48503-0.78103-0.06348 0.06334 0.70865-0.80923
 -14   0   3 3892.02 46.1992   1-0.39258-0.83826-0.07203 0.07189 0.77668-0.74694
 -14   0   4 782.164 15.3909   1-0.30473-0.89089-0.07925 0.07910 0.83146-0.67141
 -14   0   5 2982.92 41.1898   1-0.22501-0.93539-0.08478 0.08463 0.87373-0.58336
 -14   0   6 108.338 7.47844   1-0.15623-0.96895-0.08841 0.08825 0.90493-0.48424
 -14   0   7 4220.98  49.952   1-0.10040-0.98956-0.09002 0.08985 0.92687-0.37585
 -14   0   8 22.4962 8.58833   1-0.05880-0.99594-0.08957 0.08940 0.94136-0.26003
 -14   0   9 130.254 8.17714   1-0.03230-0.98722-0.08707 0.08690 0.94990-0.13826
 -14   0  10 420.684 11.7068   1-0.02176-0.96254-0.08248 0.08230 0.95340-0.01144
 -14   0  11 140.358 7.50569   1-0.02860-0.92048-0.07563 0.07545 0.95191 0.12037
 -14   0  12  93.561 6.31143   1-0.05584-0.85801-0.06611 0.06592 0.94409 0.25851
 -14   0  13 1298.45 20.1052   1-0.11095-0.76768-0.05281 0.05262 0.92551 0.40741
 -13   0  14-2.08262 4.29344   1-0.10255-0.64540-0.04185 0.04166 0.92915 0.55989
 -13   0  13-4.01624 5.86515   1-0.01127-0.77190-0.05982 0.05964 0.95796 0.40076
 -13   0  12  11.214 6.05263   1 0.03935-0.85774-0.07223 0.07205 0.97016 0.25824
 -13   0  11 12.6263 6.42897   1 0.06545-0.91906-0.08145 0.08127 0.97521 0.12287
 -13   0  10 -11.486 7.38349   1 0.07241-0.96124-0.08827 0.08810 0.97607-0.00830
 -13   0   9 7.67432 7.39516   1 0.06236-0.98641-0.09298 0.09282 0.97359-0.13614
 -13   0   8-3.28893 7.35426   1 0.03611-0.99538-0.09566 0.09550 0.96750-0.26037
 -13   0   7 6.43693 6.95268   1-0.00604-0.98845-0.09627 0.09611 0.95667-0.37986
 -13   0   6 -4.6672 6.41445   1-0.06373-0.96598-0.09473 0.09458 0.93927-0.49278
 -13   0   5-1.00198 6.45481   1-0.13610-0.92883-0.09101 0.09086 0.91302-0.59684
 -13   0   4 4.87675 6.72214   1-0.22138-0.87877-0.08515 0.08501 0.87549-0.68963
 -13   0   3 5.76983 6.11983   1-0.31666-0.81871-0.07734 0.07721 0.82462-0.76908
 -13   0   2 4.81382 6.73935   1-0.41800-0.75260-0.06796 0.06783 0.75923-0.83400
 -13   0   1-4.40345 7.24057   1-0.52081-0.68501-0.05752 0.05739 0.67928-0.88438
 -13   0   0-0.50339 7.17227   1-0.62052-0.62052-0.04660 0.04648 0.58597-0.92139
 -13   0  -1 3.64918 7.35399   1-0.71313-0.56313-0.03577 0.03566 0.48134-0.94707
 -13   0  -2-9.69673 7.46455   1-0.79557-0.51591-0.02553 0.02542 0.36779-0.96383
 -13   0  -3 3.29327 7.11427   1-0.86576-0.48094-0.01625 0.01615 0.24760-0.97396
 -13   0  -4  11.407 6.97741   1-0.92236-0.45956-0.00819 0.00809 0.12258-0.97926
 -13   0  -5 1.53978 7.05618   1-0.96443-0.45271-0.00152 0.00143-0.00617-0.98083
 -13   0  -6 4.54904 6.36865   1-0.99093-0.46144 0.00362-0.00370-0.13846-0.97886
 -13   0  -7  11.131 5.60247   1-0.99996-0.48762 0.00709-0.00717-0.27531-0.97232
 -13   0  -8-3.23587 4.76307   1-0.98719-0.53562 0.00861-0.00869-0.42020-0.95775
 -13   0  -9 6.47885 3.31566   1-0.93898-0.61904 0.00740-0.00747-0.58487-0.92340
 -12   0  -9  24.746 4.06744   1-0.96503-0.49753 0.01201-0.01207-0.51292-0.96955
 -12   0  -8 394.822 10.3982   1-0.99468-0.43266 0.01232-0.01239-0.36730-0.98486
 -12   0  -7 428.453 10.9082   1-0.99910-0.39302 0.01035-0.01042-0.23036-0.99147
 -12   0  -6 2015.06 33.5178   1-0.98450-0.37239 0.00650-0.00657-0.09736-0.99416
 -12   0  -5  215.96  9.4142   1-0.95321-0.36846 0.00091-0.00100 0.03343-0.99463
 -12   0  -4 284.634  10.306   1-0.90613-0.38033-0.00632 0.00623 0.16232-0.99320
 -12   0  -3 868.233 17.2225   1-0.84367-0.40756-0.01512 0.01502 0.28866-0.98923
 -12   0  -2-3.02199 7.80274   1-0.76636-0.44965-0.02532 0.02522 0.41090-0.98115
 -12   0  -1  926.31 18.2083   1-0.67533-0.50546-0.03666 0.03655 0.52667-0.96660
 -12   0   0 1423.70 26.4122   1-0.57279-0.57279-0.04870 0.04859 0.63301-0.94262
 -12   0   1 4505.47 45.0392   1-0.46230-0.64805-0.06085 0.06074 0.72677-0.90607
 -12   0   2 5206.03 47.9943   1-0.34876-0.72638-0.07241 0.07230 0.80539-0.85436
 -12   0   3 5282.48 48.4115   1-0.23777-0.80214-0.08267 0.08255 0.86752-0.78618
 -12   0   4 13.1952 6.46429   1-0.13482-0.86987-0.09104 0.09091 0.91353-0.70187
 -12   0   5 15.1161 6.49416   1-0.04431-0.92516-0.09713 0.09699 0.94531-0.60334
 -12   0   6 3665.18 43.1315   1 0.03088-0.96513-0.10081 0.10067 0.96577-0.49348
 -12   0   7  603.28 13.3809   1 0.08937-0.98840-0.10212 0.10197 0.97804-0.37543
 -12   0   8 175.972  8.7162   1 0.13091-0.99472-0.10120 0.10105 0.98490-0.25197
 -12   0   9 692.284 15.2192   1 0.15577-0.98436-0.09820 0.09805 0.98843-0.12518
 -12   0  10 254.451 10.1142   1 0.16422-0.95758-0.09325 0.09309 0.98985 0.00372
 -12   0  11 441.551 12.0829   1 0.15597-0.91412-0.08632 0.08615 0.98952 0.13436
 -12   0  12 313.008 9.90539   1 0.12955-0.85247-0.07720 0.07703 0.98679 0.26741
 -12   0  13 2344.30 30.3454   1 0.08081-0.76852-0.06531 0.06513 0.97942 0.40510
 -12   0  14 287.381 8.10935   1-0.00177-0.65071-0.04895 0.04877 0.96115 0.55368
 -11   0  14  4.4788 4.76025   1 0.08837-0.64539-0.05415 0.05398 0.98149 0.55915
 -11   0  13-3.26893 5.93498   1 0.16664-0.75888-0.06954 0.06937 0.99200 0.41832
 -11   0  12  5.9632 6.75718   1 0.21513-0.84260-0.08115 0.08099 0.99514 0.28486
 -11   0  11-2.09019 7.27826   1 0.24297-0.90565-0.09028 0.09012 0.99555 0.15413
 -11   0  10-1.09678 6.67146   1 0.25347-0.95137-0.09741 0.09726 0.99512 0.02425
 -11   0   9 3.78979 7.03817   1 0.24767-0.98080-0.10272 0.10257 0.99447-0.10542
 -11   0   8-1.02755  7.3021   1 0.22539-0.99373-0.10614 0.10600 0.99335-0.23462
 -11   0   7-1.91108 6.22937   1 0.18576-0.98932-0.10753 0.10739 0.99056-0.36214
 -11   0   6 2.65303 6.40767   1 0.12777-0.96656-0.10663 0.10649 0.98390-0.48580
 -11   0   5 5.76859 5.64964   1 0.05087-0.92487-0.10317 0.10304 0.97015-0.60237
 -11   0   4-13.6499 6.20327   1-0.04429-0.86494-0.09698 0.09686 0.94533-0.70787
 -11   0   3 2.26297 5.61959   1-0.15507-0.78937-0.08812 0.08801 0.90544-0.79830
 -11   0   2  -2.618 5.40685   1-0.27661-0.70306-0.07694 0.07683 0.84750-0.87067
 -11   0   1-2.28375 5.96987   1-0.40229-0.61259-0.06413 0.06402 0.77055-0.92405
 -11   0   0 9.92027 5.24931   1-0.52505-0.52505-0.05056 0.05046 0.67605-0.95986
 -11   0  -1 7.17267 5.54951   1-0.63876-0.44657-0.03711 0.03702 0.56728-0.98141
 -11   0  -2 9.54238 5.83686   1-0.73911-0.38144-0.02454 0.02445 0.44833-0.99277
 -11   0  -3 2.45449 6.45675   1-0.82376-0.33201-0.01333 0.01324 0.32305-0.99781
 -11   0  -4 5.25128 7.00608   1-0.89184-0.29915-0.00376 0.00369 0.19446-0.99954
 -11   0  -5 10.9389 7.13126   1-0.94334-0.28287 0.00403-0.00410 0.06451-0.99991
 -11   0  -6 15.2168 7.00196   1-0.97844-0.28299 0.01001-0.01008-0.06586-0.99986
 -11   0  -7-6.04951 7.09368   1-0.99703-0.29962 0.01418-0.01424-0.19661-0.99943
 -11   0  -8  -3.422 6.07946   1-0.99798-0.33389 0.01645-0.01651-0.32872-0.99763
 -11   0  -9-5.83413  5.2663   1-0.97795-0.38915 0.01662-0.01667-0.46475-0.99192
 -11   0 -10 0.61486 4.41959   1-0.92691-0.47541 0.01399-0.01403-0.61158-0.97540
 -10   0 -11 41.9623 3.61115   1-0.86516-0.47691 0.01371-0.01374-0.71647-0.97503
 -10   0 -10 292.323 8.10997   1-0.94652-0.36033 0.01950-0.01954-0.56589-0.99530
 -10   0  -9 72.9114 5.84302   1-0.98496-0.28667 0.02147-0.02152-0.43125-0.99962
 -10   0  -8 319.427 10.3286   1-0.99925-0.23716 0.02104-0.02109-0.30136-0.99919
 -10   0  -7 1126.17 21.3241   1-0.99481-0.20638 0.01858-0.01864-0.17257-0.99766
 -10   0  -6 764.057 15.6522   1-0.97347-0.19250 0.01420-0.01426-0.04321-0.99670
 -10   0  -5 3081.90 41.1748   1-0.93545-0.19530 0.00787-0.00794 0.08740-0.99700
 -10   0  -4 2824.06 37.9889   1-0.88017-0.21536-0.00045 0.00038 0.21912-0.99840
 -10   0  -3-4.85135 5.93347   1-0.80671-0.25359-0.01081 0.01074 0.35083-0.99979
 -10   0  -2 8045.09 57.3526   1-0.71445-0.31064-0.02313 0.02305 0.48020-0.99884
 -10   0  -1 73.0652 4.94385   1-0.60381-0.38605-0.03712 0.03703 0.60344-0.99177
 -10   0   0 571.533 11.3528   1-0.47732-0.47732-0.05219 0.05210 0.71553-0.97354
 -10   0   1 5282.03 41.9571   1-0.34028-0.57914-0.06742 0.06733 0.81104-0.93873
 -10   0   210458.20 58.4321   1-0.20065-0.68356-0.08166 0.08156 0.88570-0.88308
 -10   0   3 567.527 11.1576   1-0.06754-0.78144-0.09379 0.09368 0.93809-0.80514
 -10   0   4 3652.21 35.8798   1 0.05100-0.86477-0.10304 0.10292 0.97019-0.70693
 -10   0   5 528.222 10.6589   1 0.14981-0.92835-0.10911 0.10899 0.98660-0.59302
 -10   0   611100.30 67.3898   1 0.22692-0.97024-0.11212 0.11200 0.99277-0.46887
 -10   0   7 26.7652 4.53929   1 0.28278-0.99088-0.11243 0.11230 0.99355-0.33934
 -10   0   8 643.669 13.4549   1 0.31904-0.99192-0.11043 0.11029 0.99249-0.20795
 -10   0   9 678.176 14.6425   1 0.33756-0.97522-0.10646 0.10632 0.99169-0.07684
 -10   0  10 428.334 12.3003   1 0.33976-0.94219-0.10074 0.10060 0.99213 0.05304
 -10   0  11 7971.64 67.6026   1 0.32619-0.89340-0.09334 0.09319 0.99384 0.18165
 -10   0  12  77.496 6.82401   1 0.29614-0.82814-0.08413 0.08397 0.99607 0.30974
 -10   0  13 401.129 10.5819   1 0.24677-0.74354-0.07268 0.07252 0.99708 0.43904
 -10   0  14 110.731 5.92944   1 0.17037-0.63192-0.05790 0.05773 0.99312 0.57332
 -10   0  15 115.281 4.98575   1 0.04071-0.46704-0.03613 0.03596 0.97236 0.72439
  -9   0  15-2.21774  3.8488   1 0.12260-0.45347-0.04011 0.03995 0.98788 0.73468
  -9   0  14  9.6527 5.02946   1 0.24533-0.61142-0.06044 0.06028 0.99785 0.59439
  -9   0  13 5.83669 5.80683   1 0.32140-0.72271-0.07480 0.07465 0.99572 0.46620
  -9   0  12 2.51607 7.68123   1 0.37241-0.80894-0.08616 0.08602 0.99032 0.34128
  -9   0  11 1.09095 7.71416   1 0.40524-0.87699-0.09549 0.09535 0.98490 0.21639
  -9   0  10 5.42898 6.60464   1 0.42249-0.92946-0.10318 0.10304 0.98115 0.08982
  -9   0   9 1.01747  7.4073   1 0.42472-0.96691-0.10935 0.10922 0.98004-0.03939
  -9   0   8 -2.2994 6.58449   1 0.41110-0.98852-0.11393 0.11380 0.98189-0.17156
  -9   0   7  4.0908 5.63877   1 0.37975-0.99239-0.11668 0.11656 0.98619-0.30617
  -9   0   6 3.27146 5.52465   1 0.32795-0.97581-0.11718 0.11707 0.99115-0.44145
  -9   0   5 10.7693   5.024   1 0.25270-0.93578-0.11489 0.11478 0.99325-0.57387
  -9   0   4 4.78161 5.21063   1 0.15189-0.87019-0.10921 0.10910 0.98684-0.69778
  -9   0   3-5.90928 4.70021   1 0.02610-0.77962-0.09976 0.09967 0.96471-0.80597
  -9   0   2 4.93348 5.02401   1-0.11963-0.66911-0.08669 0.08660 0.91990-0.89147
  -9   0   1 15.5096 5.76977   1-0.27555-0.54841-0.07084 0.07075 0.84853-0.95042
  -9   0   0-0.86999 5.09768   1-0.42959-0.42959-0.05363 0.05355 0.75179-0.98399
  -9   0  -1-1.56564 5.03932   1-0.57105-0.32335-0.03661 0.03653 0.63525-0.99778
  -9   0  -2 7.96132 5.41802   1-0.69316-0.23646-0.02098 0.02091 0.50633-0.99917
  -9   0  -3    0.00 6.09011   1-0.79333-0.17151-0.00746 0.00739 0.37169-0.99485
  -9   0  -4-1.31229 6.73414   1-0.87179-0.12827 0.00371-0.00377 0.23601-0.98949
  -9   0  -5 7.32499 6.38578   1-0.93012-0.10516 0.01251-0.01257 0.10199-0.98579
  -9   0  -6 1.59253 7.74742   1-0.97010-0.10041 0.01910-0.01915-0.02924-0.98488
  -9   0  -7-1.64791   7.308   1-0.99307-0.11265 0.02360-0.02365-0.15760-0.98683
  -9   0  -8 0.52753 7.44167   1-0.99956-0.14139 0.02613-0.02617-0.28376-0.99099
  -9   0  -9 3.67391 7.05496   1-0.98873-0.18744 0.02666-0.02670-0.40904-0.99603
  -9   0 -10-6.02355 5.50063   1-0.95736-0.25403 0.02499-0.02502-0.53584-0.99955
  -9   0 -11-5.51569 4.90762   1-0.89584-0.35077 0.02038-0.02040-0.66950-0.99620
  -8   0 -12 246.546  6.6276   1-0.81684-0.36952 0.01826-0.01827-0.77588-0.99434
  -8   0 -11 55.9547  5.0086   1-0.91190-0.23924 0.02654-0.02655-0.64077-0.99913
  -8   0 -10 861.361 16.7378   1-0.96324-0.15268 0.03064-0.03066-0.51728-0.99230
  -8   0  -9 17.2015 7.29659   1-0.99048-0.09022 0.03222-0.03225-0.39653-0.98274
  -8   0  -8 2034.47  34.856   1-0.99948-0.04600 0.03173-0.03176-0.27524-0.97371
  -8   0  -7 685.249 14.6927   1-0.99220-0.01806 0.02927-0.02930-0.15154-0.96709
  -8   0  -6 376.241 10.8352   1-0.96873-0.00631 0.02477-0.02481-0.02414-0.96417
  -8   0  -5 2353.70 33.2052   1-0.92788-0.01193 0.01804-0.01809 0.10779-0.96578
  -8   0  -4 4509.01 42.3945   1-0.86748-0.03712 0.00884-0.00889 0.24444-0.97212
  -8   0  -3 85.9228 4.93478   1-0.78460-0.08477-0.00311 0.00305 0.38487-0.98223
  -8   0  -2 3117.54 30.7808   1-0.67634-0.15781-0.01795 0.01789 0.52617-0.99322
  -8   0  -1 3406.99 30.4664   1-0.54125-0.25768-0.03549 0.03542 0.66257-0.99929
  -8   0   011186.20 52.2467   1-0.38186-0.38186-0.05488 0.05481 0.78506-0.99147
  -8   0   1 59.3809 3.98394   1-0.20704-0.52145-0.07450 0.07443 0.88324-0.95933
  -8   0   2 5599.74 36.1744   1-0.03182-0.66146-0.09221 0.09212 0.94960-0.89537
  -8   0   3 1661.92 20.4914   1 0.12740-0.78546-0.10614 0.10605 0.98389-0.79935
  -8   0   4 4708.98 35.2552   1 0.25908-0.88191-0.11545 0.11536 0.99327-0.67841
  -8   0   5 1878.33 23.7932   1 0.35931-0.94692-0.12035 0.12025 0.98810-0.54292
  -8   0   6 833.109 15.4415   1 0.43001-0.98240-0.12161 0.12151 0.97752-0.40203
  -8   0   7 4.51143 5.89658   1 0.47557-0.99274-0.12010 0.11999 0.96754-0.26173
  -8   0   8 235.503 7.82372   1 0.50047-0.98242-0.11651 0.11639 0.96122-0.12508
  -8   0   9 3449.17 42.0056   1 0.50820-0.95493-0.11128 0.11116 0.95959 0.00686
  -8   0  10 921.709   18.19   1 0.50095-0.91246-0.10466 0.10454 0.96254 0.13423
  -8   0  11 3601.66 45.9964   1 0.47962-0.85591-0.09670 0.09657 0.96930 0.25778
  -8   0  12 1053.46 20.6053   1 0.44366-0.78472-0.08727 0.08713 0.97865 0.37875
  -8   0  13 1569.12 28.4174   1 0.39054-0.69639-0.07597 0.07583 0.98886 0.49887
  -8   0  14 14.9217 5.54461   1 0.31380-0.58443-0.06190 0.06176 0.99702 0.62102
  -8   0  15 20.2301 3.94236   1 0.19426-0.42967-0.04249 0.04233 0.99606 0.75230
  -7   0  15 1.18287 4.29215   1 0.25732-0.39726-0.04358 0.04343 0.99897 0.77519
  -7   0  14 9.24072 5.34193   1 0.37603-0.55119-0.06240 0.06226 0.99173 0.65211
  -7   0  13 3.55631 6.19171   1 0.45411-0.66449-0.07623 0.07610 0.97738 0.53615
  -7   0  12 1.04257 7.59003   1 0.50958-0.75519-0.08746 0.08734 0.96183 0.42137
  -7   0  11 18.5423 8.51882   1 0.54880-0.82962-0.09697 0.09685 0.94773 0.30515
  -7   0  10 5.74132 7.86379   1 0.57436-0.89041-0.10514 0.10503 0.93684 0.18573
  -7   0   9-3.29123 6.98966   1 0.58694-0.93821-0.11216 0.11205 0.93061 0.06164
  -7   0   8    0.00 5.75487   1 0.58578-0.97227-0.11800 0.11789 0.93031-0.06838
  -7   0   7 6.65226 5.08577   1 0.56864-0.99035-0.12247 0.12237 0.93683-0.20521
  -7   0   6    0.00 4.45524   1 0.53157-0.98850-0.12514 0.12505 0.95021-0.34891
  -7   0   5-2.83207 4.76823   1 0.46872-0.96087-0.12524 0.12515 0.96856-0.49758
  -7   0   4  4.5165 4.11472   1 0.37291-0.90028-0.12162 0.12153 0.98642-0.64576
  -7   0   3-7.34974 4.58337   1 0.23818-0.80077-0.11296 0.11288 0.99311-0.78276
  -7   0   2  1.3484   3.809   1 0.06525-0.66306-0.09841 0.09834 0.97369-0.89366
  -7   0   1 1.14872 4.19453   1-0.13313-0.49990-0.07861 0.07854 0.91524-0.96552
  -7   0   0-2.80882 4.04258   1-0.33413-0.33413-0.05597 0.05590 0.81555-0.99616
  -7   0  -1 1.75997 4.18572   1-0.51563-0.18785-0.03359 0.03354 0.68494-0.99587
  -7   0  -2 10.2236 4.31177   1-0.66548-0.07321-0.01379 0.01374 0.53866-0.97990
  -7   0  -3-0.57733 5.13139   1-0.78177 0.00786 0.00246-0.00250 0.38907-0.96063
  -7   0  -4-2.70133 5.46561   1-0.86803 0.05890 0.01512-0.01516 0.24321-0.94508
  -7   0  -5 0.79012 5.67015   1-0.92920 0.08485 0.02457-0.02461 0.10389-0.93609
  -7   0  -6 1.36947 6.56776   1-0.96961 0.09003 0.03127-0.03130-0.02845-0.93407
  -7   0  -7 2.04741 7.16594   1-0.99236 0.07757 0.03561-0.03564-0.15453-0.93830
  -7   0  -8 8.15432 7.82135   1-0.99926 0.04925 0.03786-0.03788-0.27554-0.94761
  -7   0  -9-9.56846 7.70334   1-0.99078 0.00554 0.03817-0.03819-0.39290-0.96057
  -7   0 -10 3.72941 6.49308   1-0.96576-0.05470 0.03651-0.03652-0.50830-0.97548
  -7   0 -11 4.29973 5.61989   1-0.92028-0.13540 0.03259-0.03259-0.62411-0.98999
  -7   0 -12 2.74514 4.23055   1-0.84311-0.24779 0.02543-0.02543-0.74501-0.99941
  -6   0 -13 54.0527 3.86183   1-0.73726-0.29339 0.02019-0.02018-0.84943-0.99950
  -6   0 -12 7.20411 4.63757   1-0.85605-0.13938 0.03197-0.03196-0.72806-0.99056
  -6   0 -11 13.2006 6.25616   1-0.92353-0.03669 0.03865-0.03864-0.61697-0.97133
  -6   0 -10 327.061  10.399   1-0.96562 0.04063 0.04261-0.04261-0.50785-0.95013
  -6   0  -9 208.209 9.36907   1-0.98981 0.10004 0.04450-0.04451-0.39771-0.92996
  -6   0  -8 7009.41 62.2153   1-0.99889 0.14434 0.04452-0.04453-0.28462-0.91273
  -6   0  -7 419.425 10.7562   1-0.99350 0.17417 0.04264-0.04266-0.16693-0.90010
  -6   0  -6 326.069 8.85797   1-0.97278 0.18867 0.03866-0.03868-0.04295-0.89377
  -6   0  -5 550.943 11.2985   1-0.93439 0.18550 0.03221-0.03223 0.08903-0.89543
  -6   0  -414773.70 66.3841   1-0.87428 0.16061 0.02274-0.02277 0.23055-0.90662
  -6   0  -3  693.13 13.8306   1-0.78635 0.10790 0.00953-0.00957 0.38220-0.92796
  -6   0  -2 72.9987 3.91897   1-0.66270 0.01947-0.00817 0.00812 0.54187-0.95731
  -6   0  -1 5875.92 32.9626   1-0.49602-0.11199-0.03067 0.03062 0.70142-0.98654
  -6   0   0 3388.35 23.8479   1-0.28639-0.28639-0.05689 0.05683 0.84343-0.99824
  -6   0   119629.90 55.6517   1-0.05114-0.48642-0.08343 0.08337 0.94435-0.96884
  -6   0   217152.70 52.5532   1 0.17513-0.67747-0.10555 0.10549 0.98978-0.88395
  -6   0   355581.10 425.371   1 0.36022-0.82735-0.12015 0.12008 0.98803-0.75188
  -6   0   439629.90 382.982   1 0.49273-0.92463-0.12737 0.12729 0.96195-0.59548
  -6   0   5 875.689 14.9534   1 0.57888-0.97556-0.12914 0.12906 0.93161-0.43483
  -6   0   6 725.273  13.347   1 0.63030-0.99176-0.12742 0.12733 0.90767-0.28057
  -6   0   7 1173.37 20.4333   1 0.65694-0.98318-0.12354 0.12345 0.89362-0.13621
  -6   0   8 2087.42 29.2844   1 0.66546-0.95649-0.11825 0.11815 0.88943-0.00169
  -6   0   9 3808.90 42.7809   1 0.65982-0.91562-0.11189 0.11179 0.89372 0.12433
  -6   0  1017044.80 95.3512   1 0.64194-0.86252-0.10459 0.10448 0.90481 0.24356
  -6   0  1112601.70 85.1628   1 0.61228-0.79764-0.09628 0.09617 0.92103 0.35766
  -6   0  12 809.848 16.0376   1 0.56990-0.72003-0.08677 0.08665 0.94074 0.46827
  -6   0  13 83.6706 7.12959   1 0.51198-0.62690-0.07563 0.07550 0.96219 0.57713
  -6   0  14 167.236 7.26031   1 0.43211-0.51181-0.06199 0.06186 0.98299 0.68665
  -6   0  15 198.712 6.83557   1 0.31250-0.35698-0.04355 0.04342 0.99807 0.80189
  -5   0  15 2.62995 4.51912   1 0.36010-0.30911-0.04252 0.04240 0.99459 0.83117
  -5   0  14  1.3558 5.42321   1 0.48208-0.46631-0.06075 0.06063 0.97178 0.72366
  -5   0  13 12.0682 4.55974   1 0.56407-0.58353-0.07420 0.07409 0.94423 0.62089
  -5   0  12-5.81688 7.34643   1 0.62436-0.67904-0.08521 0.08510 0.91632 0.51849
  -5   0  11-1.08747 8.59724   1 0.66965-0.75955-0.09465 0.09455 0.89019 0.41430
  -5   0  10-6.10523 7.68224   1 0.70301-0.82813-0.10297 0.10287 0.86750 0.30668
  -5   0   9 9.82889 6.15827   1 0.72575-0.88608-0.11042 0.11032 0.84991 0.19394
  -5   0   8 -10.204 5.81808   1 0.73789-0.93344-0.11711 0.11703 0.83937 0.07416
  -5   0   7 0.62711 5.05591   1 0.73808-0.96885-0.12305 0.12297 0.83819-0.05497
  -5   0   6-4.90129 4.84668   1 0.72301-0.98901-0.12803 0.12795 0.84901-0.19611
  -5   0   5-6.14963   4.257   1 0.68618-0.98740-0.13146 0.13139 0.87428-0.35170
  -5   0   4 2.45838  3.7825   1 0.61596-0.95240-0.13206 0.13199 0.91420-0.52193
  -5   0   3 2.82156 3.90369   1 0.49440-0.86606-0.12738 0.12731 0.96148-0.69953
  -5   0   2  5.7819 3.89373   1 0.30276-0.70964-0.11387 0.11382 0.99286-0.86123
  -5   0   1 7.02456 3.84178   1 0.04354-0.48564-0.08945 0.08940 0.96978-0.96847
  -5   0   0-5.77169 4.07276   1-0.23866-0.23866-0.05765 0.05761 0.86882-0.99782
  -5   0  -1  7.2545 4.13749   1-0.48554-0.02701-0.02623 0.02619 0.71008-0.96940
  -5   0  -2-1.92443 4.02382   1-0.67102 0.12326-0.00052 0.00048 0.53249-0.92213
  -5   0  -3-6.97065 4.46595   1-0.80011 0.21713 0.01852-0.01855 0.36100-0.88096
  -5   0  -4 0.77083 4.56029   1-0.88692 0.26871 0.03193-0.03195 0.20396-0.85424
  -5   0  -5 0.62467 5.37366   1-0.94351 0.29008 0.04106-0.04108 0.06154-0.84213
  -5   0  -6 1.88282  5.5215   1-0.97799 0.28935 0.04697-0.04698-0.06863-0.84229
  -5   0  -7 4.89914 6.25115   1-0.99528 0.27142 0.05036-0.05036-0.18921-0.85202
  -5   0  -8-8.63084 6.83036   1-0.99808 0.23899 0.05168-0.05168-0.30258-0.86897
  -5   0  -9 -3.8042 7.51072   1-0.98745 0.19314 0.05118-0.05117-0.41070-0.89117
  -5   0 -10 17.4803 6.80421   1-0.96305 0.13352 0.04891-0.04891-0.51527-0.91691
  -5   0 -11-4.11658 7.21762   1-0.92273 0.05798 0.04476-0.04474-0.61797-0.94453
  -5   0 -12-7.17271 5.38969   1-0.86103-0.03894 0.03823-0.03821-0.72094-0.97187
  -5   0 -13-0.41045 4.07362   1-0.76239-0.17280 0.02785-0.02782-0.82851-0.99462
  -4   0 -13 42.1431 4.40451   1-0.77261-0.06712 0.03455-0.03452-0.81916-0.97818
  -4   0 -12  149.52 7.06032   1-0.86013 0.05562 0.04431-0.04428-0.72170-0.94531
  -4   0 -11 1022.62 20.9471   1-0.91829 0.14900 0.05091-0.05088-0.62620-0.91050
  -4   0 -10 55.3248 6.26701   1-0.95792 0.22385 0.05539-0.05537-0.53005-0.87633
  -4   0  -9 432.203  12.094   1-0.98332 0.28448 0.05815-0.05813-0.43165-0.84442
  -4   0  -8 283.395 9.65293   1-0.99627 0.33265 0.05928-0.05927-0.32950-0.81625
  -4   0  -7  280.93 8.47665   1-0.99704 0.36864 0.05871-0.05871-0.22187-0.79355
  -4   0  -6 1986.01 26.5485   1-0.98457 0.39139 0.05618-0.05619-0.10657-0.77854
  -4   0  -513631.90 61.8236   1-0.95609 0.39813 0.05121-0.05122 0.01942-0.77421
  -4   0  -4 5445.41 35.2793   1-0.90618 0.38344 0.04293-0.04295 0.16012-0.78460
  -4   0  -3 5886.00 32.8169   1-0.82490 0.33738 0.02993-0.02995 0.32054-0.81469
  -4   0  -225317.90 60.6086   1-0.69476 0.24246 0.01000-0.01002 0.50464-0.86848
  -4   0  -129883.80 256.871   1-0.48964 0.07257-0.01944 0.01941 0.70693-0.94045
  -4   0   0 2814.93 17.3643   1-0.19093-0.19093-0.05827 0.05823 0.89181-0.99501
  -4   0   187634.50 398.646   1 0.15955-0.50619-0.09747 0.09743 0.98893-0.96182
  -4   0   2119003.0 486.158   1 0.45417-0.76558-0.12339 0.12335 0.97224-0.81481
  -4   0   3 6664.14 29.4409   1 0.63842-0.91461-0.13369 0.13364 0.90232-0.61458
  -4   0   415580.20 49.8385   1 0.73680-0.97777-0.13467 0.13461 0.83704-0.41897
  -4   0   5 5243.49 32.5108   1 0.78531-0.99106-0.13149 0.13143 0.79470-0.24632
  -4   0   6 1291.95 18.4389   1 0.80595-0.97648-0.12657 0.12650 0.77459-0.09589
  -4   0   711001.00 58.1786   1 0.80967-0.94498-0.12082 0.12074 0.77176 0.03726
  -4   0   8 4892.19 43.2646   1 0.80159-0.90168-0.11453 0.11445 0.78160 0.15774
  -4   0   9 7849.66  59.775   1 0.78387-0.84874-0.10773 0.10765 0.80060 0.26906
  -4   0  10  6.0743 7.12274   1 0.75707-0.78672-0.10033 0.10024 0.82617 0.37381
  -4   0  11 1540.01 30.7109   1 0.72062-0.71505-0.09213 0.09203 0.85636 0.47393
  -4   0  12 3796.44 46.9536   1 0.67284-0.63205-0.08285 0.08275 0.88962 0.57099
  -4   0  13 1588.87 28.9018   1 0.61032-0.53431-0.07202 0.07191 0.92446 0.66646
  -4   0  14 225.192 8.15594   1 0.52594-0.41471-0.05873 0.05862 0.95906 0.76218
  -4   0  15 1837.00 21.5096   1 0.40010-0.25365-0.04055 0.04044 0.98964 0.86193
  -3   0  15-1.66694 4.33974   1 0.43217-0.19025-0.03767 0.03756 0.98428 0.89309
  -3   0  14 10.1209 5.31472   1 0.56366-0.35696-0.05599 0.05588 0.94578 0.80127
  -3   0  13-4.93096 6.78355   1 0.65074-0.47927-0.06913 0.06903 0.90388 0.71285
  -3   0  12 2.10759 7.81514   1 0.71531-0.57906-0.07973 0.07964 0.86173 0.62468
  -3   0  11-8.15727 8.04778   1 0.76510-0.66406-0.08876 0.08868 0.82081 0.53528
  -3   0  10-4.05443 7.30922   1 0.80386-0.73805-0.09671 0.09663 0.78232 0.44346
  -3   0   9 17.1799 7.27844   1 0.83364-0.80305-0.10389 0.10381 0.74756 0.34790
  -3   0   8 4.03688 5.67351   1 0.85552-0.86015-0.11051 0.11044 0.71822 0.24692
  -3   0   7 0.59649 5.33522   1 0.86973-0.90958-0.11676 0.11670 0.69672 0.13810
  -3   0   6 1.66958 4.53171   1 0.87545-0.95052-0.12277 0.12271 0.68666 0.01785
  -3   0   5 3.95122 4.05731   1 0.86983-0.98012-0.12856 0.12851 0.69365-0.11946
  -3   0   4-1.17035 4.03303   1 0.84537-0.99088-0.13384 0.13379 0.72636-0.28250
  -3   0   3 4.82689  3.8999   1 0.78253-0.96326-0.13711 0.13707 0.79621-0.48266
  -3   0   2 12.4765 2.45063   1 0.63269-0.84865-0.13310 0.13306 0.90548-0.72225
  -3   0   1 4.49766 3.30687   1 0.31418-0.56536-0.10887 0.10884 0.99292-0.94000
  -3   0   0    0.00 3.33147   1-0.14320-0.14320-0.05875 0.05872 0.91249-0.98989
  -3   0  -1-3.76367  3.8892   1-0.51878 0.19717-0.00856 0.00854 0.68284-0.89056
  -3   0  -2-1.43356 4.18974   1-0.73962 0.38278 0.02467-0.02469 0.44764-0.78568
  -3   0  -3 35.2909  2.9793   1-0.86182 0.46976 0.04433-0.04434 0.25355-0.72190
  -3   0  -4 3.98581 3.88489   1-0.93126 0.50398 0.05590-0.05590 0.09493-0.69361
  -3   0  -5 1.25997 4.81432   1-0.97080 0.50830 0.06263-0.06263-0.03944-0.68955
  -3   0  -6 4.08536 4.56487   1-0.99122 0.49350 0.06623-0.06622-0.15775-0.70156
  -3   0  -7 1.92611  5.5691   1-0.99770 0.46476 0.06760-0.06759-0.26524-0.72438
  -3   0  -8 8.27063 6.46545   1-0.99263 0.42447 0.06722-0.06721-0.36533-0.75462
  -3   0  -9 4.70683 7.30303   1-0.97681 0.37343 0.06533-0.06530-0.46028-0.78999
  -3   0 -10 3.86315 7.42476   1-0.94988 0.31128 0.06197-0.06194-0.55171-0.82887
  -3   0 -11 2.61389 6.75577   1-0.91022 0.23640 0.05705-0.05702-0.64091-0.86999
  -3   0 -12 13.4212 6.37765   1-0.85421 0.14517 0.05024-0.05021-0.72910-0.91212
  -3   0 -13-3.35098 5.12474   1-0.77361 0.02935 0.04073-0.04068-0.81790-0.95364
  -3   0 -14 0.63232 3.60479   1-0.64184-0.13764 0.02577-0.02572-0.91135-0.99050
  -2   0 -14 67.8875 4.78128   1-0.65190-0.03212 0.03268-0.03262-0.90560-0.97045
  -2   0 -13 478.492 11.2543   1-0.76759 0.11879 0.04650-0.04645-0.82292-0.92281
  -2   0 -12 101.163 6.82394   1-0.84360 0.23002 0.05600-0.05596-0.74217-0.87325
  -2   0 -11  495.56 12.7012   1-0.89830 0.31994 0.06312-0.06308-0.66142-0.82368
  -2   0 -10 301.169 10.4459   1-0.93840 0.39526 0.06855-0.06852-0.57969-0.77509
  -2   0  -9 1059.73  21.762   1-0.96709 0.45917 0.07259-0.07256-0.49614-0.72832
  -2   0  -8 261.529 8.23707   1-0.98598 0.51328 0.07536-0.07534-0.40979-0.68436
  -2   0  -7 6650.47 49.2611   1-0.99567 0.55820 0.07685-0.07683-0.31930-0.64453
  -2   0  -6 1708.96 22.7699   1-0.99586 0.59361 0.07689-0.07688-0.22269-0.61082
  -2   0  -549370.00 458.515   1-0.98501 0.61797 0.07513-0.07512-0.11674-0.58645
  -2   0  -421993.20  62.495   1-0.95924 0.62742 0.07077-0.07077 0.00414-0.57701
  -2   0  -3 2295.20 17.9568   1-0.90931 0.61272 0.06215-0.06215 0.15038-0.59293
  -2   0  -2139462.0 501.037   1-0.81106 0.54969 0.04530-0.04531 0.34229-0.65453
  -2   0  -1 2059.23 12.1575   1-0.59411 0.36796 0.01027-0.01028 0.61381-0.79573
  -2   0   023410.90 146.533   1-0.09546-0.09546-0.05908 0.05906 0.93090-0.98250
  -2   0   1 889.407 7.30008   1 0.54147-0.69718-0.12529 0.12527 0.94674-0.86802
  -2   0   2 9306.75 26.2134   1 0.82363-0.94412-0.13883 0.13880 0.75200-0.54297
  -2   0   3 1106.72 11.3682   1 0.90527-0.99054-0.13460 0.13456 0.63260-0.29325
  -2   0   4 6590.39 30.8419   1 0.92937-0.97941-0.12833 0.12829 0.58441-0.11474
  -2   0   5 125.624 4.06661   1 0.93391-0.94873-0.12231 0.12227 0.57582 0.02417
  -2   0   6 565.319 11.1508   1 0.92888-0.90849-0.11661 0.11656 0.58948 0.14082
  -2   0   7 8230.21 50.2451   1 0.91713-0.86151-0.11097 0.11091 0.61645 0.24418
  -2   0   811217.20 65.3122   1 0.89925-0.80841-0.10516 0.10510 0.65184 0.33910
  -2   0   9 3861.71 42.4757   1 0.87495-0.74890-0.09899 0.09892 0.69280 0.42846
  -2   0  10 821.593  16.598   1 0.84341-0.68213-0.09223 0.09216 0.73754 0.51403
  -2   0  11 1327.82 25.3061   1 0.80316-0.60666-0.08466 0.08458 0.78483 0.59706
  -2   0  12  659.53  14.674   1 0.75186-0.52015-0.07596 0.07587 0.83376 0.67845
  -2   0  13 27.9033 5.31491   1 0.68539-0.41845-0.06560 0.06551 0.88347 0.75906
  -2   0  14 1455.31 23.7087   1 0.59516-0.29300-0.05257 0.05248 0.93290 0.83995
  -2   0  15 54.4108 4.39903   1 0.45549-0.11811-0.03385 0.03375 0.97960 0.92357
  -1   0  14-3.25446  5.3337   1 0.62029-0.22267-0.04853 0.04845 0.92138 0.87727
  -1   0  13 1.28097 6.48967   1 0.71434-0.35194-0.06151 0.06143 0.86421 0.80412
  -1   0  12 5.72417 7.41426   1 0.78269-0.45551-0.07160 0.07153 0.80680 0.73121
  -1   0  11-3.86347 7.50698   1 0.83507-0.54311-0.07992 0.07986 0.74974 0.65796
  -1   0  10 7.84695 6.21183   1 0.87602-0.61928-0.08702 0.08695 0.69346 0.58392
  -1   0   9-2.28983 6.36226   1 0.90812-0.68660-0.09320 0.09314 0.63843 0.50863
  -1   0   8  3.0514 5.55363   1 0.93303-0.74673-0.09869 0.09864 0.58528 0.43146
  -1   0   7-2.77376 5.31134   1 0.95188-0.80079-0.10368 0.10363 0.53492 0.35150
  -1   0   6-5.60568 4.74483   1 0.96551-0.84965-0.10835 0.10831 0.48886 0.26724
  -1   0   5 2.82964 3.98835   1 0.97455-0.89391-0.11294 0.11290 0.44977 0.17602
  -1   0   4 0.56664 4.01172   1 0.97933-0.93391-0.11780 0.11777 0.42293 0.07254
  -1   0   3-1.61698 4.12252   1 0.97904-0.96884-0.12361 0.12358 0.42040-0.05524
  -1   0   2 10.9298 1.94364   1 0.96588-0.99091-0.13154 0.13152 0.47578-0.24095
  -1   0   1 2.41413 2.34689   1 0.86028-0.92052-0.13985 0.13983 0.70452-0.60000
  -1   0   0 26.3618 1.31506   1-0.04773-0.04773-0.05928 0.05927 0.94710-0.97290
  -1   0  -1 39.2577 1.86677   1-0.75432 0.62364 0.04588-0.04588 0.42665-0.58277
  -1   0  -2 12.0138 2.33278   1-0.90535 0.73945 0.07336-0.07336 0.15801-0.44444
  -1   0  -3-1.39771 4.13448   1-0.95911 0.75798 0.08306-0.08306 0.00127-0.41802
  -1   0  -4 3.18806 3.98826   1-0.98379 0.74745 0.08701-0.08700-0.11501-0.43206
  -1   0  -5 7.95707 4.20882   1-0.99440 0.72283 0.08825-0.08824-0.21290-0.46449
  -1   0  -6 5.36194 4.88496   1-0.99557 0.68879 0.08784-0.08781-0.30103-0.50668
  -1   0  -7 6.05341 5.33861   1-0.98894 0.64693 0.08619-0.08616-0.38342-0.55461
  -1   0  -8 3.70725 6.17874   1-0.97490 0.59767 0.08350-0.08346-0.46217-0.60617
  -1   0  -9 7.29501 5.89648   1-0.95314 0.54069 0.07979-0.07975-0.53854-0.66013
  -1   0 -10    0.00 7.12918   1-0.92277 0.47510 0.07502-0.07497-0.61329-0.71569
  -1   0 -11-6.02176 6.85932   1-0.88213 0.39924 0.06903-0.06898-0.68698-0.77231
  -1   0 -12-3.42877 6.32993   1-0.82828 0.31016 0.06153-0.06148-0.76006-0.82956
  -1   0 -13-7.55856  6.5894   1-0.75548 0.20215 0.05191-0.05185-0.83298-0.88695
  -1   0 -14  3.3473 4.27703   1-0.64974 0.06119 0.03863-0.03857-0.90652-0.94372
   0   0 -14 178.391 7.03218   1-0.63872 0.14563 0.04389-0.04382-0.91222-0.91222
   0   0 -13 290.903 9.13139   1-0.73770 0.27983 0.05693-0.05686-0.84707-0.84707
   0   0 -12 390.054  11.385   1-0.80806 0.38542 0.06676-0.06670-0.78191-0.78191
   0   0 -11 337.057 10.8818   1-0.86123 0.47380 0.07467-0.07461-0.71675-0.71675
   0   0 -10 2.65757 7.46017   1-0.90224 0.55003 0.08123-0.08117-0.65159-0.65159
   0   0  -9 135.069 7.05332   1-0.93386 0.61687 0.08673-0.08668-0.58643-0.58643
   0   0  -8 2932.29 34.6923   1-0.95778 0.67602 0.09137-0.09133-0.52127-0.52127
   0   0  -7 9014.36 54.0182   1-0.97514 0.72860 0.09528-0.09524-0.45611-0.45611
   0   0  -6  5.0635 4.93529   1-0.98672 0.77539 0.09854-0.09851-0.39095-0.39095
   0   0  -535650.00 361.734   1-0.99307 0.81696 0.10121-0.10119-0.32579-0.32579
   0   0  -4 92.6938 3.54062   1-0.99460 0.85372 0.10335-0.10333-0.26064-0.26064
   0   0  -313792.00 38.3422   1-0.99161 0.88594 0.10498-0.10497-0.19548-0.19548
   0   0  -219805.70 158.601   1-0.98430 0.91386 0.10613-0.10612-0.13032-0.13032
   0   0  -1 8255.01 72.1454   1-0.97282 0.93760 0.10682-0.10681-0.06516-0.06516
   0   0   1 8106.58 71.5885   1 0.97282-0.93760-0.10682 0.10681 0.06516 0.06516
   0   0   219780.50 158.561   1 0.98430-0.91386-0.10613 0.10612 0.13032 0.13032
   0   0   314509.60 39.3399   1 0.99161-0.88594-0.10498 0.10497 0.19548 0.19548
   0   0   4 97.1547 3.65308   1 0.99460-0.85372-0.10335 0.10333 0.26064 0.26064
   0   0   537673.40  372.20   1 0.99307-0.81696-0.10121 0.10119 0.32579 0.32579
   0   0   6 0.50635 5.20088   1 0.98672-0.77539-0.09854 0.09851 0.39095 0.39095
   0   0   7 9443.84 55.4124   1 0.97514-0.72860-0.09528 0.09524 0.45611 0.45611
   0   0   8 3188.54 36.0026   1 0.95778-0.67602-0.09137 0.09133 0.52127 0.52127
   0   0   9 149.077 7.18534   1 0.93386-0.61687-0.08673 0.08668 0.58643 0.58643
   0   0  10 29.2333 5.49803   1 0.90224-0.55003-0.08123 0.08117 0.65159 0.65159
   0   0  11  375.09 11.6308   1 0.86123-0.47380-0.07467 0.07461 0.71675 0.71675
   0   0  12  424.59 12.1202   1 0.80806-0.38542-0.06676 0.06670 0.78191 0.78191
   0   0  13 312.188  9.4041   1 0.73770-0.27983-0.05693 0.05686 0.84707 0.84707
   0   0  14  198.16 7.07614   1 0.63872-0.14563-0.04389 0.04382 0.91222 0.91222
   0   0   0    0.00    0.00   1
;
_shelx_hkl_checksum     71754
_shelx_res_file
;
    shelx.res created by SHELXL-2014/7
TITL cad4 in P 21/a
CELL  1.54178  16.7752   5.7573  12.2887   90.000  105.680   90.000
ZERR     4.00   0.0017   0.0010   0.0013    0.000    0.007    0.000
LATT   1
SYMM  1/2 - X, 1/2 + Y, - Z
SFAC  C    H    N    O
UNIT  56 60 4 4
MERG   2
FMAP   2
PLAN   20
SIZE     0.200   0.300   0.300
ACTA
BOND
L.S.  20
TEMP    24.00
WGHT    0.058800    0.211700
EXTI    0.010677
FVAR       3.50282
H13   2    0.722462    0.958533    0.406107    11.00000    0.07689
H14   2    0.863657    0.732051    0.540019    11.00000    0.08475
H15   2    0.908018    0.507546    0.561142    11.00000    0.07413
MOLE    1
C1    1    0.751586    0.655962    0.360045    11.00000    0.03704    0.03549 =
         0.03753    0.00190    0.01381    0.00119
AFIX  13
H1    2    0.711886    0.604976    0.400776    11.00000   -1.20000
AFIX   0
C2    1    0.833266    0.522619    0.408854    11.00000    0.03785    0.03531 =
         0.03814    0.00489    0.01060    0.00004
AFIX  13
H2    2    0.820726    0.356422    0.399194    11.00000   -1.20000
AFIX   0
C3    1    0.714132    0.607566    0.235608    11.00000    0.03152    0.03622 =
         0.03738    0.00259    0.01080    0.00479
C4    1    0.671240    0.402034    0.201936    11.00000    0.04962    0.03679 =
         0.04560    0.00321    0.01396   -0.00008
AFIX  43
H3    2    0.666971    0.293187    0.255998    11.00000   -1.20000
AFIX   0
C5    1    0.634805    0.357603    0.088794    11.00000    0.05398    0.04420 =
         0.05356   -0.00833    0.01021   -0.00538
AFIX  43
H4    2    0.606136    0.219484    0.067246    11.00000   -1.20000
AFIX   0
C6    1    0.640864    0.517798    0.007659    11.00000    0.05350    0.06172 =
         0.03901   -0.00465    0.00586    0.00180
AFIX  43
H5    2    0.615891    0.488604   -0.068360    11.00000   -1.20000
AFIX   0
C7    1    0.684045    0.720625    0.040026    11.00000    0.05663    0.05649 =
         0.04002    0.00960    0.01043   -0.00168
AFIX  43
H6    2    0.688689    0.828122   -0.014418    11.00000   -1.20000
AFIX   0
C8    1    0.720718    0.765841    0.153405    11.00000    0.04304    0.04186 =
         0.04274    0.00466    0.01079   -0.00411
AFIX  43
H7    2    0.749936    0.903300    0.174448    11.00000   -1.20000
AFIX   0
C9    1    0.897657    0.577142    0.346416    11.00000    0.03214    0.03462 =
         0.03780    0.00509    0.00766    0.00386
C10   1    0.911370    0.421622    0.267549    11.00000    0.04167    0.04367 =
         0.05249   -0.00787    0.01380   -0.00273
AFIX  43
H8    2    0.882309    0.282197    0.255540    11.00000   -1.20000
AFIX   0
C11   1    0.967578    0.469640    0.206117    11.00000    0.04654    0.07144 =
         0.05079   -0.01368    0.01863   -0.00042
AFIX  43
H9    2    0.975817    0.362583    0.153530    11.00000   -1.20000
AFIX   0
C12   1    1.011170    0.674341    0.222439    11.00000    0.03751    0.07195 =
         0.04945    0.00873    0.01617    0.00089
AFIX  43
H10   2    1.048583    0.707174    0.180808    11.00000   -1.20000
AFIX   0
C13   1    0.998837    0.830227    0.301094    11.00000    0.04314    0.04680 =
         0.06687    0.00704    0.01762   -0.00616
AFIX  43
H11   2    1.028368    0.968887    0.312906    11.00000   -1.20000
AFIX   0
C14   1    0.942750    0.782707    0.363048    11.00000    0.04532    0.03821 =
         0.05477   -0.00281    0.01714   -0.00186
AFIX  43
H12   2    0.935278    0.889504    0.416214    11.00000   -1.20000
AFIX   0
N1    3    0.858943    0.570318    0.531167    11.00000    0.04601    0.05995 =
         0.03622    0.00936    0.00888   -0.00061
O1    4    0.767492    0.896006    0.382990    11.00000    0.04955    0.03650 =
         0.04945   -0.00577    0.01685    0.00331
HKLF 4
REM  cad4 in P 21/a
REM R1 =  0.0366 for    2058 Fo > 4sig(Fo)  and  0.0422 for all    2354 data
REM    158 parameters refined using      0 restraints
END
WGHT      0.0588      0.2117
REM Highest difference peak  0.221,  deepest hole -0.176,  1-sigma level  0.035
Q1    1   0.8638  0.5581  0.3740  11.00000  0.05    0.22
Q2    1   0.7959  0.5890  0.3862  11.00000  0.05    0.17
Q3    1   0.6830  0.7507  0.1000  11.00000  0.05    0.16
Q4    1   0.7346  0.6347  0.2953  11.00000  0.05    0.16
Q5    1   0.7012  0.7031  0.1933  11.00000  0.05    0.15
Q6    1   0.6601  0.4103  0.0463  11.00000  0.05    0.15
Q7    1   0.6733  0.3613  0.1425  11.00000  0.05    0.15
Q8    1   0.9124  0.4931  0.3266  11.00000  0.05    0.14
Q9    1   0.8445  0.5368  0.4574  11.00000  0.05    0.13
Q10   1   0.9819  0.8000  0.3461  11.00000  0.05    0.13
Q11   1   0.9942  0.7482  0.2614  11.00000  0.05    0.12
Q12   1   0.9171  0.4898  0.2092  11.00000  0.05    0.12
Q13   1   0.9607  0.8226  0.3076  11.00000  0.05    0.12
Q14   1   0.9605  0.4352  0.2596  11.00000  0.05    0.12
Q15   1   0.9559  0.4439  0.1129  11.00000  0.05    0.11
Q16   1   0.6811  0.5787  0.0277  11.00000  0.05    0.11
Q17   1   0.8199  0.5398  0.5629  11.00000  0.05    0.11
Q18   1   0.7607  0.9450  0.2975  11.00000  0.05    0.11
Q19   1   1.0614  0.9283  0.3645  11.00000  0.05    0.10
Q20   1   0.8374  0.5035  0.5800  11.00000  0.05    0.10
;
_shelx_res_checksum     70174
