# Supplementary material for: Crystal structure of racemic cis-2-amino-1,2-di­phenyl­ethanol (ADE)
Source: Acta Crystallogr E Crystallogr Commun. 2015 Nov 28;71(Pt 12):1539–41. doi: 10.1107/S2056989015022318 (PMC4719833; doi:10.1107/S2056989015022318)
Supplement: Supplementary file 2 [file e-71-01539-Isup2.hkl]

data_I                                                                          
_shelx_title ' cad4 in P 21/a'                                                  
_shelx_refln_list_code          4                                               
_shelx_F_calc_maximum      134.67                                               
_exptl_crystal_F_000       456.00                                               
_reflns_d_resolution_high  0.7985                                               
                                                                                
loop_                                                                           
 _space_group_symop_operation_xyz                                               
 'x, y, z'                                                                      
 '-x+1/2, y+1/2, -z'                                                            
 '-x, -y, -z'                                                                   
 'x-1/2, -y-1/2, z'                                                             
                                                                                
_cell_length_a    16.7752                                                       
_cell_length_b     5.7573                                                       
_cell_length_c    12.2887                                                       
_cell_angle_alpha  90.000                                                       
_cell_angle_beta  105.680                                                       
_cell_angle_gamma  90.000                                                       
                                                                                
_shelx_F_squared_multiplier     1.000                                           
                                                                                
loop_                                                                           
 _refln_index_h                                                                 
 _refln_index_k                                                                 
 _refln_index_l                                                                 
 _refln_F_squared_calc                                                          
 _refln_F_squared_meas                                                          
 _refln_F_squared_sigma                                                         
 _refln_observed_status                                                         
   2   0   0       2332.92       2321.46        14.53 o                         
   4   0   0        251.96        232.41         1.43 o                         
   6   0   0        303.28        279.12         1.96 o                         
   8   0   0        986.77        936.28         4.37 o                         
  10   0   0         52.10         46.64         0.93 o                         
  12   0   0        116.65        116.31         2.16 o                         
  14   0   0         23.63         26.37         0.87 o                         
  16   0   0          8.85          8.98         0.61 o                         
  18   0   0         13.41         12.30         0.62 o                         
  20   0   0          2.57          2.47         0.31 o                         
   1   1   0       1035.94        975.55         2.52 o                         
   2   1   0        455.96        423.06         1.78 o                         
   3   1   0        516.83        511.77         2.15 o                         
   4   1   0        433.51        439.75         2.19 o                         
   5   1   0       1060.70       1108.37         3.84 o                         
   6   1   0       1253.25       1240.45         4.46 o                         
   7   1   0         76.36         82.25         1.27 o                         
   8   1   0        181.04        184.88         2.04 o                         
   9   1   0         64.47         67.51         1.23 o                         
  10   1   0         16.05         17.61         0.55 o                         
  11   1   0        264.38        265.21         3.05 o                         
  12   1   0        197.66        193.16         2.77 o                         
  13   1   0         40.65         42.65         1.04 o                         
  14   1   0         15.71         18.84         0.76 o                         
  15   1   0         96.50        103.33         2.05 o                         
  16   1   0         48.70         47.82         1.13 o                         
  17   1   0         42.20         47.88         1.05 o                         
  18   1   0          1.11          1.01         0.39 o                         
  19   1   0          0.44          0.44         0.42 o                         
  20   1   0          5.07          4.36         0.33 o                         
   0   2   0        209.87        245.65         1.78 o                         
   1   2   0         71.40         60.94         0.95 o                         
   2   2   0          9.00         10.86         0.35 o                         
   3   2   0        150.74        164.21         1.59 o                         
   4   2   0       1696.46       1904.90         5.71 o                         
   5   2   0        254.89        238.69         2.13 o                         
   6   2   0         15.41         14.25         0.44 o                         
   7   2   0        136.63        166.57         2.01 o                         
   8   2   0         37.94         37.49         0.73 o                         
   9   2   0         15.36         19.03         0.60 o                         
  10   2   0         64.08         69.78         1.34 o                         
  11   2   0          8.84         11.32         0.58 o                         
  12   2   0          0.01          0.54         0.60 o                         
  13   2   0         19.49         22.96         0.86 o                         
  14   2   0         22.69         22.73         0.85 o                         
  15   2   0          5.97          6.85         0.59 o                         
  16   2   0        133.91        145.85         2.48 o                         
  17   2   0          7.61          5.84         0.46 o                         
  18   2   0         17.49         14.78         0.58 o                         
  19   2   0         26.55         28.10         0.67 o                         
   1   3   0        424.42        448.31         3.18 o                         
   2   3   0        506.98        575.37         3.65 o                         
   3   3   0        110.40        118.14         1.74 o                         
   4   3   0        965.57       1091.42         5.32 o                         
   5   3   0         99.25        111.66         1.80 o                         
   6   3   0         70.63         86.46         1.70 o                         
   7   3   0          2.18          2.88         0.41 o                         
   8   3   0          1.18          1.88         0.36 o                         
   9   3   0         26.28         24.71         0.75 o                         
  10   3   0         24.38         24.01         0.84 o                         
  11   3   0          0.04          0.86         0.58 o                         
  12   3   0          0.90         -0.22         0.70 o                         
  13   3   0          1.65          2.16         0.77 o                         
  14   3   0         41.79         39.68         1.01 o                         
  15   3   0          7.08          7.83         0.56 o                         
  16   3   0         51.64         47.36         1.02 o                         
  17   3   0         10.41         13.18         0.52 o                         
  18   3   0         20.96         18.91         0.54 o                         
   0   4   0        136.47        140.93         2.28 o                         
   1   4   0          7.42          6.98         0.56 o                         
   2   4   0        137.93        159.23         2.44 o                         
   3   4   0        217.78        224.22         2.89 o                         
   4   4   0         99.49        102.51         2.05 o                         
   5   4   0        150.23        161.99         2.55 o                         
   6   4   0        100.00         99.75         1.90 o                         
   7   4   0          9.81         12.71         0.66 o                         
   8   4   0        184.73        185.24         2.92 o                         
   9   4   0         14.21         15.71         0.78 o                         
  10   4   0         13.69         10.08         0.70 o                         
  11   4   0         24.75         25.57         0.89 o                         
  12   4   0         25.59         25.94         0.85 o                         
  13   4   0         81.81         85.53         1.71 o                         
  14   4   0          1.72          1.57         0.56 o                         
  15   4   0         20.26         18.50         0.65 o                         
  16   4   0          1.64          1.49         0.30 o                         
   1   5   0         20.73         20.90         0.93 o                         
   2   5   0          0.04          0.00         0.77 o                         
   3   5   0         49.35         50.75         1.21 o                         
   4   5   0          2.08          2.27         0.78 o                         
   5   5   0        274.65        279.57         3.66 o                         
   6   5   0          5.17          7.44         0.67 o                         
   7   5   0         21.32         21.32         0.84 o                         
   8   5   0          6.99          5.92         0.56 o                         
   9   5   0         10.18          9.96         0.63 o                         
  10   5   0         17.05         13.69         0.65 o                         
  11   5   0         29.69         25.04         0.77 o                         
  12   5   0          2.31          0.84         0.51 o                         
  13   5   0          8.51          9.76         0.50 o                         
  14   5   0          0.09          0.11         0.37 o                         
   0   6   0         45.34         49.88         1.14 o                         
   1   6   0         23.63         24.45         0.85 o                         
   2   6   0         38.37         38.60         1.02 o                         
   3   6   0          0.07          0.93         0.70 o                         
   4   6   0         18.18         15.66         0.73 o                         
   5   6   0        127.27        136.77         2.32 o                         
   6   6   0         66.53         59.03         1.16 o                         
   7   6   0          0.28         -0.56         0.56 o                         
   8   6   0         36.17         33.10         0.85 o                         
   9   6   0          5.21          4.28         0.42 o                         
  10   6   0         18.47         15.94         0.60 o                         
  11   6   0          6.24          6.18         0.37 o                         
   1   7   0          6.64          8.14         0.48 o                         
   2   7   0          0.06          0.00         0.44 o                         
   3   7   0          3.36          3.00         0.42 o                         
   4   7   0          5.89          4.55         0.43 o                         
 -20   0   1          2.51          1.64         0.34 o                         
 -18   0   1          1.29          1.07         0.53 o                         
 -16   0   1         95.63         97.93         1.96 o                         
 -14   0   1          1.83          1.67         0.45 o                         
 -12   0   1        341.28        369.83         3.70 o                         
 -10   0   1        469.09        435.26         3.46 o                         
  -8   0   1          3.98          4.84         0.32 o                         
  -6   0   1       1788.20       1702.07         4.83 o                         
  -4   0   1       9640.02      10204.11        46.42 o                         
  -2   0   1         81.38         73.06         0.60 o                         
   0   0   1        907.09        752.26         6.82 o                         
   2   0   1        181.44        170.13         1.00 o                         
   4   0   1       2889.68       2740.40        23.56 o                         
   6   0   1        548.83        487.52         2.73 o                         
   8   0   1        300.19        279.87         2.50 o                         
  10   0   1          8.41          5.96         0.40 o                         
  12   0   1         75.49         75.61         1.49 o                         
  14   0   1         50.57         50.59         1.16 o                         
  16   0   1         78.64         80.15         1.60 o                         
  18   0   1         39.13         40.91         0.92 o                         
 -20   1   1         10.68         12.28         0.47 o                         
 -19   1   1          6.97          6.43         0.45 o                         
 -18   1   1         36.31         34.84         0.86 o                         
 -17   1   1        109.40        115.38         2.26 o                         
 -16   1   1         55.40         58.48         1.21 o                         
 -15   1   1         10.06         11.31         0.66 o                         
 -14   1   1         31.89         36.09         1.01 o                         
 -13   1   1        133.54        134.46         2.44 o                         
 -12   1   1         55.55         51.71         1.04 o                         
 -11   1   1         10.20         11.44         0.53 o                         
 -10   1   1         18.46         19.24         0.58 o                         
  -9   1   1        374.38        371.13         3.04 o                         
  -8   1   1        458.25        479.77         3.20 o                         
  -7   1   1       2226.41       2296.42         6.55 o                         
  -6   1   1       1830.51       1880.74         5.42 o                         
  -5   1   1       1170.04       1104.53         3.78 o                         
  -4   1   1       8431.48       8852.33        47.03 o                         
  -3   1   1       2044.47       1964.66        18.52 o                         
  -2   1   1       1631.65       1532.97        14.97 o                         
  -1   1   1       8411.45       7818.36        36.70 o                         
   0   1   1       5971.00       6253.06       149.66 o                         
   1   1   1        108.53        109.78         0.93 o                         
   2   1   1        641.39        607.28         2.28 o                         
   3   1   1       9689.26      11240.97        52.72 o                         
   4   1   1       3777.93       3960.93        31.33 o                         
   5   1   1        220.16        223.11         1.80 o                         
   6   1   1        119.14        112.53         1.42 o                         
   7   1   1        536.42        558.87         3.37 o                         
   8   1   1         95.23         94.24         1.54 o                         
   9   1   1          4.31          4.57         0.35 o                         
  10   1   1         70.20         75.82         1.47 o                         
  11   1   1         23.94         25.13         0.72 o                         
  12   1   1          2.49          2.63         0.46 o                         
  13   1   1         64.37         63.51         1.24 o                         
  14   1   1         74.69         73.92         1.47 o                         
  15   1   1          1.79          1.71         0.66 o                         
  16   1   1          0.00         -0.60         0.60 o                         
  17   1   1          5.39          5.63         0.48 o                         
  18   1   1         66.14         64.38         1.29 o                         
  19   1   1         10.28          9.56         0.48 o                         
 -19   2   1          6.91          7.00         0.42 o                         
 -18   2   1          2.61          2.61         0.37 o                         
 -17   2   1          0.72          0.77         0.48 o                         
 -16   2   1         23.13         20.99         0.79 o                         
 -15   2   1          8.79          7.92         0.59 o                         
 -14   2   1         68.14         71.44         1.45 o                         
 -13   2   1         57.69         57.21         1.21 o                         
 -12   2   1        121.34        126.83         2.36 o                         
 -11   2   1         65.05         72.16         1.41 o                         
 -10   2   1        267.90        268.32         3.07 o                         
  -9   2   1        606.29        603.93         4.27 o                         
  -8   2   1         80.07         91.28         1.59 o                         
  -7   2   1        710.84        759.60         4.22 o                         
  -6   2   1        225.62        232.82         2.20 o                         
  -5   2   1        144.30        139.74         1.62 o                         
  -4   2   1         49.57         51.18         0.95 o                         
  -3   2   1        945.90        959.45         3.80 o                         
  -2   2   1         59.31         58.81         0.97 o                         
  -1   2   1        617.55        623.71         2.90 o                         
   0   2   1        742.69        769.72        25.18 o                         
   1   2   1         31.41         36.61         0.71 o                         
   2   2   1       2117.02       2395.22         6.03 o                         
   3   2   1         16.50         18.68         0.44 o                         
   4   2   1         16.83         19.18         0.46 o                         
   5   2   1       1077.80       1207.88         4.94 o                         
   6   2   1          2.56          2.88         0.34 o                         
   7   2   1        340.57        355.99         3.03 o                         
   8   2   1          1.69          0.99         0.52 o                         
   9   2   1          0.22          0.74         0.42 o                         
  10   2   1          0.03          0.72         0.47 o                         
  11   2   1         59.38         63.85         1.21 o                         
  12   2   1         10.54         11.24         0.67 o                         
  13   2   1         21.33         26.46         0.87 o                         
  14   2   1        140.08        138.46         2.58 o                         
  15   2   1          5.80          3.58         0.53 o                         
  16   2   1          6.82          8.99         0.54 o                         
  17   2   1         19.59         18.58         0.68 o                         
  18   2   1         10.32          9.52         0.46 o                         
  19   2   1          7.64          7.07         0.36 o                         
 -18   3   1         14.49         14.48         0.53 o                         
 -17   3   1          0.01         -0.03         0.44 o                         
 -16   3   1          2.14          2.88         0.41 o                         
 -15   3   1          6.96          8.94         0.52 o                         
 -14   3   1         39.56         35.46         0.99 o                         
 -13   3   1         92.30        103.51         2.03 o                         
 -12   3   1          0.40          0.22         0.59 o                         
 -11   3   1          6.62          6.90         0.55 o                         
 -10   3   1         16.87         16.14         0.68 o                         
  -9   3   1          5.90          5.73         0.50 o                         
  -8   3   1        149.70        164.58         2.43 o                         
  -7   3   1        216.80        246.76         2.86 o                         
  -6   3   1          0.92          0.87         0.49 o                         
  -5   3   1        146.20        148.39         2.06 o                         
  -4   3   1         57.36         52.62         1.01 o                         
  -3   3   1         82.05        108.79         1.69 o                         
  -2   3   1        644.52        718.43         4.08 o                         
  -1   3   1         60.41         55.59         1.10 o                         
   0   3   1         68.36         64.04         1.46 o                         
   1   3   1        318.30        339.56         2.81 o                         
   2   3   1        158.31        192.63         2.17 o                         
   3   3   1        280.42        340.34         2.93 o                         
   4   3   1         76.05         82.52         1.56 o                         
   5   3   1         44.34         51.92         1.00 o                         
   6   3   1        489.93        541.80         4.15 o                         
   7   3   1         75.35         77.89         1.53 o                         
   8   3   1        111.87        122.35         2.18 o                         
   9   3   1          3.55          4.58         0.47 o                         
  10   3   1        129.28        126.42         2.42 o                         
  11   3   1         32.31         38.44         1.02 o                         
  12   3   1         41.75         43.77         1.11 o                         
  13   3   1         10.30         12.28         0.68 o                         
  14   3   1         19.23         24.16         0.82 o                         
  15   3   1         11.86         14.68         0.64 o                         
  16   3   1          1.06          0.74         0.45 o                         
  17   3   1          9.13         10.93         0.50 o                         
 -17   4   1         59.96         54.55         1.02 o                         
 -16   4   1          0.94          0.36         0.42 o                         
 -15   4   1          3.59          3.98         0.42 o                         
 -14   4   1         10.28         10.29         0.57 o                         
 -13   4   1         12.89         10.85         0.60 o                         
 -12   4   1          0.00         -0.17         0.61 o                         
 -11   4   1         47.02         47.03         1.10 o                         
 -10   4   1         12.49         13.91         0.72 o                         
  -9   4   1          7.06          6.10         0.58 o                         
  -8   4   1         24.33         27.06         0.88 o                         
  -7   4   1          4.39          5.11         0.57 o                         
  -6   4   1         93.46         94.65         1.82 o                         
  -5   4   1         40.04         47.35         0.98 o                         
  -4   4   1        179.25        187.66         2.71 o                         
  -3   4   1        182.81        200.59         2.75 o                         
  -2   4   1        330.71        348.62         3.57 o                         
  -1   4   1         10.53         13.89         0.64 o                         
   0   4   1        134.87        149.94         2.30 o                         
   1   4   1          6.58         11.49         0.59 o                         
   2   4   1         22.96         22.97         0.73 o                         
   3   4   1        105.74        101.22         1.83 o                         
   4   4   1         44.79         57.08         1.12 o                         
   5   4   1        140.44        139.43         2.41 o                         
   6   4   1         39.33         49.48         1.09 o                         
   7   4   1        167.57        182.28         2.89 o                         
   8   4   1        308.13        309.29         3.82 o                         
   9   4   1        101.93         88.37         1.73 o                         
  10   4   1          1.82          0.71         0.68 o                         
  11   4   1         41.05         38.22         1.02 o                         
  12   4   1          0.68          0.43         0.56 o                         
  13   4   1          1.31          1.97         0.41 o                         
  14   4   1         12.71         11.09         0.58 o                         
  15   4   1          3.18          1.92         0.34 o                         
  16   4   1          0.06         -0.24         0.33 o                         
 -14   5   1          1.05          1.05         0.41 o                         
 -13   5   1         10.09          9.58         0.51 o                         
 -12   5   1          7.80          7.44         0.53 o                         
 -11   5   1         16.03         17.37         0.68 o                         
 -10   5   1          4.80          4.12         0.53 o                         
  -9   5   1         54.79         52.05         1.14 o                         
  -8   5   1         93.74         94.20         1.91 o                         
  -7   5   1          0.83          1.00         0.75 o                         
  -6   5   1         10.24         11.86         0.72 o                         
  -5   5   1         22.78         18.63         0.85 o                         
  -4   5   1         21.66         22.59         0.88 o                         
  -3   5   1        169.70        164.99         2.87 o                         
  -2   5   1        324.92        352.79         4.11 o                         
  -1   5   1         82.02         87.69         1.76 o                         
   0   5   1         10.57         10.40         0.51 o                         
   1   5   1          5.33          7.16         0.63 o                         
   2   5   1         79.83         86.19         1.74 o                         
   3   5   1          1.75          2.40         0.81 o                         
   4   5   1        203.05        240.08         3.43 o                         
   5   5   1         32.52         32.85         1.00 o                         
   6   5   1         10.71          9.93         0.69 o                         
   7   5   1          0.42          1.03         0.67 o                         
   8   5   1          2.83          2.66         0.51 o                         
   9   5   1         71.45         63.52         1.28 o                         
  10   5   1          0.18          0.21         0.60 o                         
  11   5   1          7.84          8.08         0.54 o                         
  12   5   1         55.56         47.11         0.93 o                         
  13   5   1          0.34          0.32         0.41 o                         
  14   5   1          0.35          0.52         0.33 o                         
 -11   6   1          3.31          2.87         0.34 o                         
 -10   6   1          0.03         -0.08         0.45 o                         
  -9   6   1         27.69         32.75         0.77 o                         
  -8   6   1          0.54          0.98         0.51 o                         
  -7   6   1          4.57          5.19         0.50 o                         
  -6   6   1         42.03         38.52         0.93 o                         
  -5   6   1          7.32          8.51         0.60 o                         
  -4   6   1         11.33         11.01         0.64 o                         
  -3   6   1          0.01          0.30         0.71 o                         
  -2   6   1         16.97         17.76         0.74 o                         
  -1   6   1         11.78         10.57         0.66 o                         
   0   6   1          6.63          7.27         0.78 o                         
   1   6   1          6.51          7.04         0.57 o                         
   2   6   1          2.51          1.05         0.74 o                         
   3   6   1         40.96         38.79         0.99 o                         
   4   6   1        200.74        196.40         2.81 o                         
   5   6   1         21.57         19.76         0.72 o                         
   6   6   1          6.39          4.62         0.53 o                         
   7   6   1         18.67         17.06         0.69 o                         
   8   6   1         42.83         45.96         0.91 o                         
   9   6   1         31.86         36.49         0.77 o                         
  10   6   1          1.37          2.84         0.36 o                         
  -5   7   1          7.37          6.53         0.43 o                         
  -4   7   1          3.35          4.48         0.40 o                         
  -3   7   1         16.40         15.38         0.55 o                         
  -2   7   1          6.11          5.10         0.43 o                         
  -1   7   1          5.78          7.14         0.46 o                         
   0   7   1          0.03          0.33         0.29 o                         
   1   7   1          1.49          2.29         0.38 o                         
   2   7   1         26.90         23.77         0.64 o                         
   3   7   1         10.91         10.12         0.58 o                         
   4   7   1          8.81          6.60         0.59 o                         
 -20   0   2          9.54         10.11         0.46 o                         
 -18   0   2         12.67         12.53         0.61 o                         
 -16   0   2         17.20         16.37         0.74 o                         
 -14   0   2        145.31        139.39         2.52 o                         
 -12   0   2        436.27        428.21         3.95 o                         
 -10   0   2        843.66        869.41         4.86 o                         
  -8   0   2        423.20        461.86         2.98 o                         
  -6   0   2       1545.73       1474.31         4.52 o                         
  -4   0   2      14134.17      15061.37        61.53 o                         
  -2   0   2        876.57        804.31         2.27 o                         
   0   0   2       2176.64       1860.10        10.54 o                         
   2   0   2      18137.30      19660.26        70.63 o                         
   4   0   2       2347.69       2245.11         5.37 o                         
   6   0   2          8.51          5.95         0.32 o                         
   8   0   2        284.41        255.88         2.53 o                         
  10   0   2        650.04        664.91         4.74 o                         
  12   0   2          0.23         -0.25         0.64 o                         
  14   0   2         40.94         38.27         1.04 o                         
  16   0   2        243.73        258.01         3.32 o                         
  18   0   2         88.34         88.51         1.63 o                         
 -20   1   2          7.50          8.26         0.42 o                         
 -19   1   2         16.50         16.32         0.59 o                         
 -18   1   2          4.63          4.78         0.48 o                         
 -17   1   2          2.13          3.33         0.44 o                         
 -16   1   2          0.07          0.26         0.60 o                         
 -15   1   2          0.00         -0.04         0.60 o                         
 -14   1   2        115.32        114.36         2.09 o                         
 -13   1   2        330.30        313.52         3.63 o                         
 -12   1   2        214.34        228.98         2.95 o                         
 -11   1   2          1.94          1.56         0.36 o                         
 -10   1   2       1439.52       1471.44         6.55 o                         
  -9   1   2        461.58        463.36         3.39 o                         
  -8   1   2        498.51        509.04         3.29 o                         
  -7   1   2         28.52         25.20         0.50 o                         
  -6   1   2        292.41        293.85         2.13 o                         
  -5   1   2        392.46        373.54         2.22 o                         
  -4   1   2        146.43        121.24         1.20 o                         
  -3   1   2        470.37        420.80         2.04 o                         
  -2   1   2          6.64          4.42         0.26 o                         
  -1   1   2       1101.42       1001.77         2.92 o                         
   0   1   2       2616.66       2481.04        33.03 o                         
   1   1   2        153.27        136.85         1.15 o                         
   2   1   2        423.05        411.45         2.08 o                         
   3   1   2       1124.22       1132.29         3.73 o                         
   4   1   2        513.99        492.81         2.65 o                         
   5   1   2        943.41        946.09         3.98 o                         
   6   1   2        291.10        286.82         2.38 o                         
   7   1   2         52.45         57.33         1.09 o                         
   8   1   2         29.21         35.16         0.69 o                         
   9   1   2         33.62         35.86         0.75 o                         
  10   1   2         30.92         27.07         0.72 o                         
  11   1   2          0.02          0.61         0.46 o                         
  12   1   2          0.47          0.33         0.54 o                         
  13   1   2         55.38         49.59         1.14 o                         
  14   1   2          0.16         -0.09         0.58 o                         
  15   1   2         22.66         21.03         0.81 o                         
  16   1   2        153.30        168.28         2.64 o                         
  17   1   2         41.56         43.02         0.98 o                         
  18   1   2          1.58          1.83         0.33 o                         
  19   1   2         16.55         16.98         0.50 o                         
 -19   2   2          9.57         10.96         0.46 o                         
 -18   2   2          1.45          0.42         0.47 o                         
 -17   2   2         79.03         88.49         1.72 o                         
 -16   2   2          0.00         -0.55         0.55 o                         
 -15   2   2         52.72         50.83         1.17 o                         
 -14   2   2        377.61        391.30         4.33 o                         
 -13   2   2        490.43        496.06         4.75 o                         
 -12   2   2         65.20         67.25         1.35 o                         
 -11   2   2        286.19        268.22         3.23 o                         
 -10   2   2        347.21        346.00         3.44 o                         
  -9   2   2         94.99         79.44         1.58 o                         
  -8   2   2        421.55        412.34         3.31 o                         
  -7   2   2        338.72        345.83         2.86 o                         
  -6   2   2         66.55         64.16         1.21 o                         
  -5   2   2         11.47         14.59         0.44 o                         
  -4   2   2        311.98        324.44         2.36 o                         
  -3   2   2        272.07        284.95         2.13 o                         
  -2   2   2         43.13         40.58         0.77 o                         
  -1   2   2       1110.00       1080.07         3.99 o                         
   0   2   2        143.66        139.71         2.30 o                         
   1   2   2         99.56        104.84         1.29 o                         
   2   2   2         52.29         49.96         0.96 o                         
   3   2   2        969.58       1040.01         4.32 o                         
   4   2   2         28.61         25.57         0.54 o                         
   5   2   2        713.04        747.06         4.08 o                         
   6   2   2        800.91        919.31         4.78 o                         
   7   2   2         90.98         97.50         1.71 o                         
   8   2   2        313.07        327.63         3.24 o                         
   9   2   2          0.20          1.28         0.50 o                         
  10   2   2          0.02          0.42         0.53 o                         
  11   2   2         19.66         19.71         0.77 o                         
  12   2   2         17.33         17.78         0.75 o                         
  13   2   2          0.60          1.71         0.45 o                         
  14   2   2         25.56         24.52         0.84 o                         
  15   2   2          6.60          6.09         0.51 o                         
  16   2   2         32.31         32.67         0.84 o                         
  17   2   2          0.00          0.32         0.44 o                         
  18   2   2          8.54          7.78         0.43 o                         
 -18   3   2         32.57         33.08         0.72 o                         
 -17   3   2          2.15          4.02         0.43 o                         
 -16   3   2         96.49        102.34         2.04 o                         
 -15   3   2          0.15         -0.24         0.58 o                         
 -14   3   2         32.74         33.91         0.98 o                         
 -13   3   2         16.85         19.74         0.81 o                         
 -12   3   2         39.99         38.76         1.04 o                         
 -11   3   2          0.07          0.04         0.62 o                         
 -10   3   2          2.23          2.37         0.47 o                         
  -9   3   2         31.43         29.66         0.80 o                         
  -8   3   2        131.76        132.36         2.19 o                         
  -7   3   2         58.41         70.26         1.44 o                         
  -6   3   2         96.50        104.37         1.82 o                         
  -5   3   2        223.81        212.81         2.46 o                         
  -4   3   2        111.43         92.47         1.61 o                         
  -3   3   2         69.96         71.17         1.41 o                         
  -2   3   2       1805.34       2017.64         7.05 o                         
  -1   3   2          9.79          9.43         0.46 o                         
   0   3   2       1250.93       1433.49         5.79 o                         
   1   3   2        167.18        195.00         2.21 o                         
   2   3   2        119.17        151.68         2.00 o                         
   3   3   2        159.75        169.42         2.16 o                         
   4   3   2         66.50         58.94         1.23 o                         
   5   3   2        158.87        175.21         2.36 o                         
   6   3   2          0.25          0.89         0.54 o                         
   7   3   2         46.49         45.82         0.92 o                         
   8   3   2         19.95         19.25         0.68 o                         
   9   3   2          0.95         -0.63         0.63 o                         
  10   3   2         28.86         33.08         0.97 o                         
  11   3   2         29.12         31.10         0.93 o                         
  12   3   2          0.54         -0.61         0.61 o                         
  13   3   2          8.83         10.02         0.64 o                         
  14   3   2         36.42         34.41         0.93 o                         
  15   3   2          0.01          0.71         0.46 o                         
  16   3   2          0.21          0.52         0.43 o                         
  17   3   2         17.74         18.35         0.56 o                         
 -17   4   2          0.19         -0.12         0.35 o                         
 -16   4   2          1.06          0.99         0.45 o                         
 -15   4   2          0.01         -0.50         0.50 o                         
 -14   4   2          2.02          1.55         0.42 o                         
 -13   4   2          4.66          5.01         0.51 o                         
 -12   4   2         17.67         16.92         0.75 o                         
 -11   4   2         95.94         92.00         1.78 o                         
 -10   4   2          6.34          6.45         0.59 o                         
  -9   4   2         13.83         11.71         0.70 o                         
  -8   4   2          1.87          1.40         0.76 o                         
  -7   4   2         10.78         12.70         0.70 o                         
  -6   4   2        113.22        112.43         2.19 o                         
  -5   4   2         31.86         29.47         0.83 o                         
  -4   4   2         13.57         12.82         0.61 o                         
  -3   4   2          5.43          4.90         0.52 o                         
  -2   4   2         89.78        101.74         2.03 o                         
  -1   4   2         41.80         43.03         0.93 o                         
   0   4   2        247.53        250.38         2.16 o                         
   1   4   2        319.94        322.11         3.47 o                         
   2   4   2         22.36         28.49         0.80 o                         
   3   4   2        168.64        170.51         2.64 o                         
   4   4   2          0.31          0.08         0.65 o                         
   5   4   2         86.46         77.09         1.52 o                         
   6   4   2          2.53          0.67         0.75 o                         
   7   4   2          1.22          2.03         0.70 o                         
   8   4   2         27.99         22.79         0.82 o                         
   9   4   2         36.54         35.23         1.04 o                         
  10   4   2        103.87         98.55         2.01 o                         
  11   4   2         19.02         22.38         0.80 o                         
  12   4   2         31.83         29.89         0.87 o                         
  13   4   2          0.23          0.78         0.49 o                         
  14   4   2         12.22         10.71         0.50 o                         
  15   4   2          2.84          2.29         0.32 o                         
 -15   5   2          0.97          0.72         0.35 o                         
 -14   5   2         21.45         19.74         0.61 o                         
 -13   5   2          5.31          5.63         0.46 o                         
 -12   5   2          0.44          0.99         0.51 o                         
 -11   5   2          2.54          3.25         0.45 o                         
 -10   5   2         10.87         10.81         0.65 o                         
  -9   5   2         37.48         34.49         0.99 o                         
  -8   5   2         83.35         87.66         1.72 o                         
  -7   5   2          4.45          3.53         0.61 o                         
  -6   5   2          4.83          4.84         0.58 o                         
  -5   5   2        128.16        132.10         2.61 o                         
  -4   5   2         74.40         76.85         1.52 o                         
  -3   5   2         21.44         20.60         0.88 o                         
  -2   5   2         62.88         62.60         1.32 o                         
  -1   5   2         61.67         58.70         1.32 o                         
   0   5   2         40.76         39.49         0.76 o                         
   1   5   2        144.76        136.75         2.66 o                         
   2   5   2        102.14        105.39         2.06 o                         
   3   5   2        441.20        440.47         4.60 o                         
   4   5   2         11.89         11.18         0.73 o                         
   5   5   2         51.90         50.36         1.19 o                         
   6   5   2          8.44          7.35         0.63 o                         
   7   5   2          1.45          1.45         0.73 o                         
   8   5   2         54.61         44.08         1.06 o                         
   9   5   2         14.77         16.12         0.69 o                         
  10   5   2          3.81          3.40         0.44 o                         
  11   5   2         44.32         43.75         0.96 o                         
  12   5   2          0.92          2.19         0.34 o                         
  13   5   2          0.00          0.28         0.37 o                         
 -11   6   2          0.01         -0.03         0.38 o                         
 -10   6   2          1.11          1.68         0.37 o                         
  -9   6   2          1.06          1.47         0.52 o                         
  -8   6   2          9.86         12.80         0.59 o                         
  -7   6   2          7.90          7.71         0.59 o                         
  -6   6   2         69.14         65.62         1.33 o                         
  -5   6   2          1.72          0.71         0.63 o                         
  -4   6   2         49.37         41.15         1.02 o                         
  -3   6   2         31.87         29.51         0.91 o                         
  -2   6   2         62.63         60.48         1.28 o                         
  -1   6   2         39.64         35.54         1.02 o                         
   0   6   2         19.14         15.56         0.92 o                         
   1   6   2         76.27         77.06         1.54 o                         
   2   6   2          2.79          1.44         0.73 o                         
   3   6   2         40.17         38.71         0.99 o                         
   4   6   2         20.60         21.88         0.76 o                         
   5   6   2          1.55          2.34         0.44 o                         
   6   6   2          0.67         -0.23         0.60 o                         
   7   6   2         19.91         18.08         0.68 o                         
   8   6   2        111.91         96.64         1.64 o                         
   9   6   2          2.54          3.00         0.41 o                         
  10   6   2          5.85          5.03         0.35 o                         
  -4   7   2          0.15         -0.11         0.40 o                         
  -3   7   2          3.17          2.77         0.37 o                         
  -2   7   2          0.11         -0.45         0.45 o                         
  -1   7   2          3.92          3.84         0.43 o                         
   0   7   2          1.79          2.51         0.30 o                         
   1   7   2          0.56          0.03         0.41 o                         
   2   7   2          0.06          0.31         0.38 o                         
   3   7   2         12.75         11.00         0.49 o                         
 -20   0   3          7.64          7.12         0.40 o                         
 -18   0   3          9.87          9.64         0.57 o                         
 -16   0   3        498.89        508.77         4.93 o                         
 -14   0   3        330.77        319.28         3.79 o                         
 -12   0   3        425.68        434.40         3.98 o                         
 -10   0   3         50.96         46.31         0.91 o                         
  -8   0   3        121.61        135.90         1.68 o                         
  -6   0   3       5488.28       5312.31        40.66 o                         
  -4   0   3        643.90        558.00         2.47 o                         
  -2   0   3        106.26         90.69         0.93 o                         
   0   0   3       1373.53       1231.47        31.22 o                         
   2   0   3        242.58        188.96         1.48 o                         
   4   0   3        478.26        487.31         2.72 o                         
   6   0   3         62.68         56.59         1.13 o                         
   8   0   3          6.54          7.00         0.40 o                         
  10   0   3          0.00         -0.40         0.48 o                         
  12   0   3         69.33         70.86         1.41 o                         
  14   0   3          0.99          0.66         0.63 o                         
  16   0   3          0.00          0.76         0.53 o                         
  18   0   3          3.17          3.04         0.33 o                         
 -20   1   3         10.81         12.71         0.50 o                         
 -19   1   3          4.23          3.98         0.43 o                         
 -18   1   3          0.44          0.92         0.52 o                         
 -17   1   3          2.78          1.41         0.70 o                         
 -16   1   3         16.82         17.20         0.72 o                         
 -15   1   3          2.39          2.42         0.52 o                         
 -14   1   3         93.53         97.67         1.92 o                         
 -13   1   3        133.42        118.76         2.27 o                         
 -12   1   3          1.27          2.00         0.42 o                         
 -11   1   3        714.13        690.99         4.78 o                         
 -10   1   3         52.21         51.49         1.05 o                         
  -9   1   3         49.23         45.21         0.92 o                         
  -8   1   3       1680.46       1621.00         6.03 o                         
  -7   1   3       1033.52       1021.80         4.43 o                         
  -6   1   3          5.66          7.10         0.31 o                         
  -5   1   3        144.71        121.55         1.35 o                         
  -4   1   3        914.34        827.49         3.28 o                         
  -3   1   3        110.71         98.27         1.10 o                         
  -2   1   3       1084.83        962.01         3.27 o                         
  -1   1   3         21.98         21.24         0.44 o                         
   0   1   3        204.85        196.39         3.91 o                         
   1   1   3       2431.18       2272.23        23.01 o                         
   2   1   3        660.66        662.05         2.95 o                         
   3   1   3         81.20         87.82         1.17 o                         
   4   1   3        314.03        296.26         2.25 o                         
   5   1   3       1498.56       1479.17         5.44 o                         
   6   1   3       1709.32       1642.72         6.17 o                         
   7   1   3         98.11        103.26         1.68 o                         
   8   1   3          4.33          4.60         0.39 o                         
   9   1   3          3.33          7.08         0.44 o                         
  10   1   3        401.08        412.95         4.01 o                         
  11   1   3        160.12        162.92         2.68 o                         
  12   1   3        126.79        128.42         2.48 o                         
  13   1   3          1.01          1.59         0.65 o                         
  14   1   3        189.72        193.75         2.99 o                         
  15   1   3        128.88        132.07         2.42 o                         
  16   1   3          4.57          4.85         0.45 o                         
  17   1   3         18.27         17.08         0.61 o                         
  18   1   3          0.10         -0.12         0.38 o                         
 -20   2   3         12.99         13.03         0.45 o                         
 -19   2   3          4.46          5.36         0.40 o                         
 -18   2   3          2.64          3.69         0.42 o                         
 -17   2   3         51.92         52.97         1.06 o                         
 -16   2   3          2.53          3.06         0.47 o                         
 -15   2   3          8.15          9.06         0.63 o                         
 -14   2   3         16.80         16.73         0.79 o                         
 -13   2   3        130.64        127.90         2.47 o                         
 -12   2   3          9.25         11.68         0.64 o                         
 -11   2   3         14.86         11.92         0.57 o                         
 -10   2   3        175.15        184.47         2.56 o                         
  -9   2   3         86.57         77.04         1.42 o                         
  -8   2   3        242.22        233.36         2.55 o                         
  -7   2   3          0.30          0.71         0.43 o                         
  -6   2   3         67.06         66.07         1.26 o                         
  -5   2   3        219.74        228.08         2.15 o                         
  -4   2   3        591.57        595.53         3.32 o                         
  -3   2   3          2.86          2.78         0.29 o                         
  -2   2   3        421.11        444.03         2.73 o                         
  -1   2   3        214.32        232.05         1.98 o                         
   0   2   3         14.25         12.99         0.35 o                         
   1   2   3          6.47          9.40         0.34 o                         
   2   2   3         28.95         28.84         0.56 o                         
   3   2   3          1.09          2.12         0.29 o                         
   4   2   3       1210.99       1300.92         5.44 o                         
   5   2   3        134.75        122.64         1.79 o                         
   6   2   3        102.13         98.77         1.70 o                         
   7   2   3         10.11          9.15         0.47 o                         
   8   2   3         54.19         57.12         1.12 o                         
   9   2   3         36.56         40.00         0.92 o                         
  10   2   3          0.42          0.53         0.61 o                         
  11   2   3          0.19          0.39         0.64 o                         
  12   2   3          2.32          3.20         0.52 o                         
  13   2   3        151.00        153.89         2.74 o                         
  14   2   3         23.04         26.11         0.84 o                         
  15   2   3         36.75         40.78         0.94 o                         
  16   2   3        108.33        105.68         1.86 o                         
  17   2   3         23.77         22.91         0.63 o                         
 -19   3   3          0.07          0.05         0.29 o                         
 -18   3   3          0.44          0.58         0.42 o                         
 -17   3   3        198.99        206.93         2.62 o                         
 -16   3   3         49.38         51.02         1.06 o                         
 -15   3   3          6.27          7.06         0.58 o                         
 -14   3   3         37.05         33.60         0.99 o                         
 -13   3   3         38.36         41.48         1.06 o                         
 -12   3   3        615.60        613.43         5.34 o                         
 -11   3   3        241.53        240.90         3.29 o                         
 -10   3   3         19.31         19.69         0.76 o                         
  -9   3   3        230.78        227.05         2.99 o                         
  -8   3   3         47.70         48.12         0.99 o                         
  -7   3   3         54.04         42.48         0.86 o                         
  -6   3   3         70.48         90.34         1.72 o                         
  -5   3   3        177.44        172.28         2.27 o                         
  -4   3   3         67.62         71.21         1.32 o                         
  -3   3   3        429.71        467.19         3.54 o                         
  -2   3   3         37.41         35.09         0.73 o                         
  -1   3   3          6.51          7.07         0.45 o                         
   0   3   3         72.30         74.10         1.28 o                         
   1   3   3         42.51         41.77         0.82 o                         
   2   3   3        114.91        134.66         1.99 o                         
   3   3   3         25.25         24.29         0.65 o                         
   4   3   3          2.19          2.22         0.37 o                         
   5   3   3         50.04         48.89         0.97 o                         
   6   3   3         70.81         67.15         1.35 o                         
   7   3   3          5.01          6.29         0.48 o                         
   8   3   3        107.64        114.29         2.24 o                         
   9   3   3          5.80          4.33         0.55 o                         
  10   3   3          2.03          2.32         0.47 o                         
  11   3   3          2.48          2.64         0.49 o                         
  12   3   3          2.84          2.10         0.51 o                         
  13   3   3          0.50          0.96         0.59 o                         
  14   3   3         65.74         63.10         1.23 o                         
  15   3   3          2.78          2.97         0.39 o                         
  16   3   3          0.17          0.04         0.36 o                         
 -17   4   3         47.06         44.60         0.88 o                         
 -16   4   3          0.30         -0.44         0.44 o                         
 -15   4   3         30.80         33.82         0.86 o                         
 -14   4   3         23.81         22.16         0.74 o                         
 -13   4   3          1.96          2.62         0.49 o                         
 -12   4   3          2.10          3.52         0.51 o                         
 -11   4   3         74.69         71.67         1.47 o                         
 -10   4   3         16.84         17.42         0.79 o                         
  -9   4   3         52.28         49.38         1.16 o                         
  -8   4   3        375.02        389.32         4.20 o                         
  -7   4   3          6.05          7.27         0.64 o                         
  -6   4   3        793.99        806.86         5.83 o                         
  -5   4   3          5.95          4.99         0.55 o                         
  -4   4   3        530.95        565.46         4.77 o                         
  -3   4   3        298.48        284.04         3.34 o                         
  -2   4   3         11.91         16.85         0.71 o                         
  -1   4   3          1.24          5.00         0.51 o                         
   0   4   3          6.27          5.70         0.37 o                         
   1   4   3        195.32        201.45         2.87 o                         
   2   4   3         35.38         39.11         0.94 o                         
   3   4   3         86.51         97.26         1.87 o                         
   4   4   3         48.41         56.76         1.17 o                         
   5   4   3          2.77          2.09         0.49 o                         
   6   4   3          0.29          0.43         0.69 o                         
   7   4   3         90.97         91.09         1.90 o                         
   8   4   3          0.23         -0.53         0.74 o                         
   9   4   3          4.18          5.15         0.56 o                         
  10   4   3         63.02         63.91         1.27 o                         
  11   4   3         18.94         15.59         0.69 o                         
  12   4   3          3.06          3.15         0.43 o                         
  13   4   3         12.30         10.10         0.55 o                         
  14   4   3          0.18          0.21         0.39 o                         
  15   4   3          0.01          0.10         0.31 o                         
 -15   5   3         15.41         17.10         0.51 o                         
 -14   5   3          1.79          1.50         0.34 o                         
 -13   5   3          3.06          3.32         0.42 o                         
 -12   5   3          1.08          1.43         0.56 o                         
 -11   5   3          4.39          4.02         0.48 o                         
 -10   5   3         22.73         23.89         0.79 o                         
  -9   5   3          6.18          5.66         0.55 o                         
  -8   5   3         43.44         42.05         1.10 o                         
  -7   5   3          0.22          1.08         0.66 o                         
  -6   5   3        105.40        107.74         2.11 o                         
  -5   5   3          0.48          1.55         0.79 o                         
  -4   5   3          0.36          1.65         0.78 o                         
  -3   5   3         91.28         92.84         1.81 o                         
  -2   5   3         20.48         15.56         0.88 o                         
  -1   5   3        707.44        727.06         5.89 o                         
   0   5   3        192.76        213.58         2.65 o                         
   1   5   3          6.38          5.92         0.60 o                         
   2   5   3         12.20          9.03         0.66 o                         
   3   5   3         32.24         30.60         0.98 o                         
   4   5   3         31.43         29.19         0.94 o                         
   5   5   3          4.48          4.13         0.53 o                         
   6   5   3          3.01          2.87         0.50 o                         
   7   5   3          6.17          4.97         0.55 o                         
   8   5   3         10.06         10.42         0.61 o                         
   9   5   3          0.26         -0.55         0.55 o                         
  10   5   3          2.35          1.99         0.40 o                         
  11   5   3         28.97         24.80         0.69 o                         
  12   5   3          0.06          0.09         0.40 o                         
 -11   6   3         39.06         41.49         0.83 o                         
 -10   6   3          0.09          0.63         0.43 o                         
  -9   6   3          2.40          1.70         0.57 o                         
  -8   6   3          1.62          1.58         0.56 o                         
  -7   6   3          0.01         -0.32         0.57 o                         
  -6   6   3         46.15         40.02         0.94 o                         
  -5   6   3          1.88          2.19         0.46 o                         
  -4   6   3          2.00          1.68         0.47 o                         
  -3   6   3          6.27          6.09         0.59 o                         
  -2   6   3         35.83         30.58         0.93 o                         
  -1   6   3          3.58          4.27         0.54 o                         
   0   6   3         14.15         12.66         0.49 o                         
   1   6   3         10.20          9.86         0.62 o                         
   2   6   3         25.55         21.25         0.74 o                         
   3   6   3          8.34          5.67         0.52 o                         
   4   6   3         20.87         17.32         0.74 o                         
   5   6   3          1.54          0.93         0.57 o                         
   6   6   3          8.08          7.90         0.51 o                         
   7   6   3          1.80          3.05         0.40 o                         
   8   6   3         11.82         13.37         0.50 o                         
   9   6   3          1.41          2.28         0.34 o                         
  -3   7   3         10.30          7.58         0.45 o                         
  -2   7   3          3.65          2.69         0.36 o                         
  -1   7   3         27.90         24.52         0.61 o                         
   0   7   3          1.37          1.49         0.23 o                         
   1   7   3         15.46         13.33         0.47 o                         
 -20   0   4         38.77         34.73         0.76 o                         
 -18   0   4         28.48         29.17         0.86 o                         
 -16   0   4         56.50         60.00         1.26 o                         
 -14   0   4         63.85         63.83         1.26 o                         
 -12   0   4          0.74          1.08         0.53 o                         
 -10   0   4        303.94        299.76         2.94 o                         
  -8   0   4        343.88        387.29         2.90 o                         
  -6   0   4       3782.62       3592.13        34.71 o                         
  -4   0   4       1506.98       1337.97         4.28 o                         
  -2   0   4        631.40        550.54         2.58 o                         
   0   0   4          7.76          7.74         0.21 o                         
   2   0   4       2061.34       1914.30         5.44 o                         
   4   0   4        535.93        450.64         2.92 o                         
   6   0   4       1238.47       1240.66         5.57 o                         
   8   0   4        355.06        370.36         3.48 o                         
  10   0   4        232.64        231.25         3.11 o                         
  12   0   4         24.02         23.21         0.84 o                         
  14   0   4        191.56        196.84         3.01 o                         
  16   0   4          1.88          1.45         0.42 o                         
  18   0   4         45.87         42.54         0.78 o                         
 -20   1   4          7.97          8.87         0.43 o                         
 -19   1   4          5.24          5.76         0.46 o                         
 -18   1   4          6.85          6.93         0.53 o                         
 -17   1   4         43.37         43.68         1.05 o                         
 -16   1   4         59.81         61.97         1.27 o                         
 -15   1   4          2.83          2.36         0.49 o                         
 -14   1   4         83.30         86.51         1.83 o                         
 -13   1   4        107.30         99.60         1.89 o                         
 -12   1   4         86.32         96.90         1.76 o                         
 -11   1   4         88.65         79.86         1.52 o                         
 -10   1   4         14.96         12.62         0.50 o                         
  -9   1   4          2.38          3.34         0.35 o                         
  -8   1   4          1.24          2.03         0.31 o                         
  -7   1   4        770.28        793.39         4.07 o                         
  -6   1   4         35.33         37.52         0.79 o                         
  -5   1   4         55.69         52.06         0.99 o                         
  -4   1   4        328.56        300.48         2.15 o                         
  -3   1   4        121.66        109.85         1.29 o                         
  -2   1   4        444.60        414.75         2.39 o                         
  -1   1   4          7.53          6.24         0.29 o                         
   0   1   4         99.06         81.67         1.30 o                         
   1   1   4        240.01        210.23         1.79 o                         
   2   1   4        919.57        910.58         3.90 o                         
   3   1   4        843.28        862.88         4.00 o                         
   4   1   4         45.28         38.66         0.79 o                         
   5   1   4         40.92         47.55         0.92 o                         
   6   1   4        491.82        499.65         3.66 o                         
   7   1   4        736.15        743.95         4.75 o                         
   8   1   4         90.16         89.60         1.61 o                         
   9   1   4         59.57         53.67         1.08 o                         
  10   1   4          5.00          5.89         0.47 o                         
  11   1   4         13.63         11.67         0.67 o                         
  12   1   4         44.83         50.34         1.15 o                         
  13   1   4          0.85         -0.09         0.70 o                         
  14   1   4         23.53         25.65         0.85 o                         
  15   1   4          7.01          6.40         0.51 o                         
  16   1   4         15.89         14.92         0.62 o                         
  17   1   4         12.18         13.67         0.52 o                         
 -20   2   4         12.21         12.65         0.46 o                         
 -19   2   4          1.27          1.95         0.34 o                         
 -18   2   4         19.41         20.02         0.69 o                         
 -17   2   4         76.90         71.12         1.44 o                         
 -16   2   4          8.16          7.70         0.58 o                         
 -15   2   4         16.67         13.79         0.72 o                         
 -14   2   4        149.80        147.30         2.69 o                         
 -13   2   4        754.32        773.86         5.96 o                         
 -12   2   4        208.88        187.53         2.89 o                         
 -11   2   4        362.32        346.20         3.71 o                         
 -10   2   4         43.50         42.18         0.87 o                         
  -9   2   4        189.75        205.70         2.58 o                         
  -8   2   4        116.02        105.06         1.77 o                         
  -7   2   4          5.94          6.18         0.41 o                         
  -6   2   4         19.75         21.70         0.55 o                         
  -5   2   4        450.93        465.96         3.22 o                         
  -4   2   4          7.46         15.77         0.48 o                         
  -3   2   4       1077.72       1135.28         4.77 o                         
  -2   2   4         30.38         32.54         0.63 o                         
  -1   2   4        167.93        158.78         1.79 o                         
   0   2   4        331.19        336.47         5.66 o                         
   1   2   4        487.18        489.73         3.18 o                         
   2   2   4         55.73         54.59         1.04 o                         
   3   2   4         17.80         17.98         0.51 o                         
   4   2   4        110.07        100.96         1.66 o                         
   5   2   4        196.25        189.64         2.36 o                         
   6   2   4        493.68        484.65         3.94 o                         
   7   2   4         12.84         14.63         0.60 o                         
   8   2   4         24.52         29.52         0.78 o                         
   9   2   4          0.76          0.24         0.65 o                         
  10   2   4        248.78        257.33         3.46 o                         
  11   2   4        202.63        203.03         3.13 o                         
  12   2   4         13.15         12.74         0.71 o                         
  13   2   4        156.87        158.94         2.69 o                         
  14   2   4         12.56         11.03         0.59 o                         
  15   2   4          9.31          8.90         0.56 o                         
  16   2   4          0.03          0.48         0.36 o                         
  17   2   4          8.73          7.05         0.39 o                         
 -19   3   4          0.04          0.30         0.31 o                         
 -18   3   4         21.81         19.01         0.60 o                         
 -17   3   4          0.91          1.94         0.42 o                         
 -16   3   4          2.02          1.46         0.62 o                         
 -15   3   4          3.77          1.77         0.68 o                         
 -14   3   4        187.17        192.32         3.00 o                         
 -13   3   4          0.38          0.22         0.63 o                         
 -12   3   4          1.29          1.57         0.67 o                         
 -11   3   4         15.76         15.72         0.74 o                         
 -10   3   4        212.64        210.72         3.02 o                         
  -9   3   4        123.29        116.57         2.21 o                         
  -8   3   4        910.71        880.23         5.73 o                         
  -7   3   4         14.41         18.99         0.67 o                         
  -6   3   4         10.32         12.51         0.56 o                         
  -5   3   4         32.66         32.10         0.73 o                         
  -4   3   4          0.33         -0.26         0.54 o                         
  -3   3   4          9.55          9.01         0.47 o                         
  -2   3   4         49.43         77.97         1.56 o                         
  -1   3   4          3.63          6.06         0.44 o                         
   0   3   4         35.65         31.27         1.57 o                         
   1   3   4        407.79        409.99         3.50 o                         
   2   3   4        140.78        152.65         2.23 o                         
   3   3   4         36.23         42.67         0.86 o                         
   4   3   4         55.55         66.58         1.30 o                         
   5   3   4          7.04          5.23         0.49 o                         
   6   3   4         59.64         60.73         1.16 o                         
   7   3   4        123.52        132.52         2.48 o                         
   8   3   4        194.58        213.41         3.10 o                         
   9   3   4          6.81          8.00         0.60 o                         
  10   3   4         62.04         66.67         1.31 o                         
  11   3   4          8.60         10.31         0.62 o                         
  12   3   4          2.13          1.54         0.64 o                         
  13   3   4         32.50         33.52         0.89 o                         
  14   3   4         33.86         33.99         0.86 o                         
  15   3   4          1.43          1.63         0.33 o                         
  16   3   4         15.14         12.82         0.46 o                         
 -17   4   4         26.77         23.79         0.62 o                         
 -16   4   4          9.31          9.75         0.49 o                         
 -15   4   4         30.28         28.08         0.80 o                         
 -14   4   4          1.98          2.17         0.42 o                         
 -13   4   4          9.30          7.71         0.60 o                         
 -12   4   4         92.19         94.85         1.92 o                         
 -11   4   4          1.91          2.71         0.51 o                         
 -10   4   4        174.33        169.36         2.93 o                         
  -9   4   4        468.99        476.09         4.77 o                         
  -8   4   4        441.99        453.57         4.58 o                         
  -7   4   4          9.97          8.85         0.63 o                         
  -6   4   4          1.58          1.07         0.68 o                         
  -5   4   4         41.43         40.39         1.02 o                         
  -4   4   4         32.23         31.25         0.96 o                         
  -3   4   4         81.31         73.92         1.50 o                         
  -2   4   4          3.50          2.56         0.53 o                         
  -1   4   4        170.45        171.54         2.68 o                         
   0   4   4         11.15         11.99         0.79 o                         
   1   4   4         69.15         71.14         1.46 o                         
   2   4   4        144.53        135.53         2.49 o                         
   3   4   4        421.21        441.78         4.39 o                         
   4   4   4         13.22         10.34         0.70 o                         
   5   4   4          9.57          9.92         0.68 o                         
   6   4   4         43.07         43.40         1.09 o                         
   7   4   4         23.38         22.95         0.85 o                         
   8   4   4         24.10         22.69         0.81 o                         
   9   4   4          4.45          5.89         0.52 o                         
  10   4   4          0.31          2.04         0.41 o                         
  11   4   4          0.52         -0.58         0.58 o                         
  12   4   4         12.87         14.06         0.66 o                         
  13   4   4          4.39          3.35         0.38 o                         
  14   4   4         45.28         40.98         0.85 o                         
 -15   5   4          3.89          3.98         0.33 o                         
 -14   5   4          0.72          1.24         0.31 o                         
 -13   5   4         23.22         21.78         0.68 o                         
 -12   5   4         91.73         94.82         1.81 o                         
 -11   5   4          0.39          0.62         0.56 o                         
 -10   5   4         26.17         24.48         0.82 o                         
  -9   5   4          1.90          1.40         0.67 o                         
  -8   5   4          0.82          0.08         0.72 o                         
  -7   5   4         58.03         56.19         1.24 o                         
  -6   5   4          2.22          3.08         0.58 o                         
  -5   5   4          0.04         -0.75         0.76 o                         
  -4   5   4        162.15        165.62         2.90 o                         
  -3   5   4        205.83        203.62         3.19 o                         
  -2   5   4          0.14          1.16         0.80 o                         
  -1   5   4          0.34          0.22         0.86 o                         
   0   5   4          9.88          9.59         0.48 o                         
   1   5   4          1.28         -0.79         0.79 o                         
   2   5   4         26.67         29.26         0.96 o                         
   3   5   4          0.36          0.04         0.70 o                         
   4   5   4          0.74         -0.04         0.74 o                         
   5   5   4          4.58          3.89         0.53 o                         
   6   5   4          0.43          1.13         0.57 o                         
   7   5   4          2.91          1.98         0.47 o                         
   8   5   4          1.88          2.33         0.42 o                         
   9   5   4          5.96          5.31         0.47 o                         
  10   5   4         33.72         31.02         0.76 o                         
  11   5   4          5.18          5.74         0.38 o                         
  12   5   4          0.00          0.27         0.31 o                         
 -11   6   4          1.66          1.66         0.31 o                         
 -10   6   4          4.48          4.67         0.44 o                         
  -9   6   4          1.22          1.02         0.49 o                         
  -8   6   4          4.69          4.51         0.49 o                         
  -7   6   4         13.25         11.59         0.62 o                         
  -6   6   4          8.48         12.01         0.61 o                         
  -5   6   4          7.58          7.42         0.54 o                         
  -4   6   4          0.60          0.32         0.65 o                         
  -3   6   4         39.48         40.89         0.97 o                         
  -2   6   4        125.37        118.07         2.19 o                         
  -1   6   4         12.33          9.07         0.62 o                         
   0   6   4          0.48          1.09         0.44 o                         
   1   6   4          0.00         -0.59         0.59 o                         
   2   6   4         23.63         22.86         0.75 o                         
   3   6   4          0.72          0.00         0.56 o                         
   4   6   4         23.13         21.43         0.73 o                         
   5   6   4          4.06          3.43         0.42 o                         
   6   6   4          0.03          0.17         0.44 o                         
   7   6   4          0.32          0.62         0.41 o                         
   8   6   4          3.27          3.58         0.34 o                         
 -20   0   5         12.74         13.02         0.55 o                         
 -18   0   5         49.88         55.44         1.09 o                         
 -16   0   5         29.26         26.35         0.88 o                         
 -14   0   5        248.31        244.30         3.37 o                         
 -12   0   5          0.71          1.23         0.53 o                         
 -10   0   5         44.39         43.09         0.87 o                         
  -8   0   5        133.18        153.60         1.95 o                         
  -6   0   5         65.80         71.50         1.22 o                         
  -4   0   5        480.18        433.74         2.69 o                         
  -2   0   5         10.31         10.24         0.33 o                         
   0   0   5       3463.24       3300.19        91.07 o                         
   2   0   5       4397.34       4506.02        41.85 o                         
   4   0   5       1167.57       1143.82         5.19 o                         
   6   0   5         38.70         44.94         0.92 o                         
   8   0   5        195.95        192.61         2.72 o                         
  10   0   5        253.26        252.43         3.37 o                         
  12   0   5         17.79         17.61         0.77 o                         
  14   0   5         10.42          9.79         0.58 o                         
  16   0   5         12.44         14.81         0.56 o                         
 -20   1   5         14.17         15.77         0.53 o                         
 -19   1   5          1.85          2.52         0.40 o                         
 -18   1   5          0.07          0.03         0.51 o                         
 -17   1   5         21.15         26.27         0.84 o                         
 -16   1   5         68.63         71.45         1.45 o                         
 -15   1   5         35.01         35.38         1.01 o                         
 -14   1   5         19.90         19.66         0.77 o                         
 -13   1   5          4.88          4.86         0.52 o                         
 -12   1   5         31.12         29.55         0.80 o                         
 -11   1   5        100.16         92.01         1.66 o                         
 -10   1   5         36.66         38.26         0.79 o                         
  -9   1   5         30.21         30.20         0.68 o                         
  -8   1   5        448.72        427.17         3.35 o                         
  -7   1   5         31.33         32.62         0.64 o                         
  -6   1   5       1598.35       1628.15         5.96 o                         
  -5   1   5          3.86          3.12         0.30 o                         
  -4   1   5         71.99         73.44         1.21 o                         
  -3   1   5       2226.95       2192.10         6.36 o                         
  -2   1   5          2.05          1.87         0.27 o                         
  -1   1   5          4.68          4.93         0.31 o                         
   0   1   5       1221.37       1173.65        12.64 o                         
   1   1   5        197.14        193.60         1.93 o                         
   2   1   5        232.57        226.74         2.18 o                         
   3   1   5        212.64        193.05         2.11 o                         
   4   1   5          0.78          0.39         0.47 o                         
   5   1   5        242.59        234.19         2.58 o                         
   6   1   5        337.61        341.69         3.29 o                         
   7   1   5        231.43        241.08         2.92 o                         
   8   1   5         12.77         12.46         0.58 o                         
   9   1   5         96.82         89.43         1.78 o                         
  10   1   5        283.55        302.79         3.75 o                         
  11   1   5         28.77         29.86         0.90 o                         
  12   1   5          3.58          3.25         0.50 o                         
  13   1   5         60.57         58.23         1.16 o                         
  14   1   5          2.91          4.01         0.41 o                         
  15   1   5          5.10          4.71         0.47 o                         
  16   1   5         34.56         34.81         0.74 o                         
  17   1   5          0.05          0.28         0.31 o                         
 -20   2   5          3.20          3.93         0.35 o                         
 -19   2   5         38.89         41.21         0.82 o                         
 -18   2   5          5.53          5.80         0.45 o                         
 -17   2   5         85.38         91.89         1.73 o                         
 -16   2   5         11.75         12.56         0.67 o                         
 -15   2   5         13.18         10.63         0.67 o                         
 -14   2   5          1.48          0.62         0.76 o                         
 -13   2   5         13.58         14.95         0.74 o                         
 -12   2   5         28.54         27.85         0.87 o                         
 -11   2   5          0.01          0.70         0.56 o                         
 -10   2   5         89.02         84.83         1.67 o                         
  -9   2   5        169.42        160.15         2.37 o                         
  -8   2   5         75.22         76.01         1.44 o                         
  -7   2   5          0.59          4.56         0.38 o                         
  -6   2   5         51.24         53.65         1.03 o                         
  -5   2   5          0.01          1.15         0.44 o                         
  -4   2   5        123.34        137.69         1.86 o                         
  -3   2   5        719.54        802.87         4.33 o                         
  -2   2   5         44.69         50.78         1.05 o                         
  -1   2   5        330.49        348.88         2.85 o                         
   0   2   5        325.72        356.67        11.10 o                         
   1   2   5          2.42          6.36         0.39 o                         
   2   2   5         10.54         12.08         0.46 o                         
   3   2   5         72.44         77.69         1.54 o                         
   4   2   5         34.81         38.09         0.77 o                         
   5   2   5        223.68        209.61         2.68 o                         
   6   2   5        311.46        311.94         3.37 o                         
   7   2   5        135.92        128.46         2.32 o                         
   8   2   5        112.10        110.27         2.00 o                         
   9   2   5          4.80          4.66         0.54 o                         
  10   2   5        223.05        224.41         3.28 o                         
  11   2   5         10.86         11.35         0.67 o                         
  12   2   5         32.34         33.23         0.94 o                         
  13   2   5         28.14         30.62         0.86 o                         
  14   2   5          3.15          3.22         0.42 o                         
  15   2   5          0.74          0.58         0.42 o                         
  16   2   5          7.67          9.86         0.44 o                         
 -19   3   5          1.97          1.58         0.28 o                         
 -18   3   5        100.77         89.09         1.51 o                         
 -17   3   5         16.13         15.37         0.62 o                         
 -16   3   5         64.32         56.80         1.15 o                         
 -15   3   5        133.04        135.62         2.46 o                         
 -14   3   5        296.66        310.83         3.76 o                         
 -13   3   5        218.54        234.70         3.36 o                         
 -12   3   5         70.43         70.88         1.34 o                         
 -11   3   5          7.84          8.23         0.61 o                         
 -10   3   5        135.91        138.95         2.55 o                         
  -9   3   5        388.21        373.84         3.95 o                         
  -8   3   5        246.91        238.95         3.10 o                         
  -7   3   5        198.71        207.65         2.84 o                         
  -6   3   5         48.90         53.68         1.12 o                         
  -5   3   5          0.03         -0.13         0.59 o                         
  -4   3   5         33.45         37.00         0.82 o                         
  -3   3   5          1.97          3.10         0.39 o                         
  -2   3   5          0.22          0.96         0.59 o                         
  -1   3   5          4.75          9.34         0.52 o                         
   0   3   5        178.13        173.43         2.11 o                         
   1   3   5        113.15        119.63         2.03 o                         
   2   3   5          8.38          9.78         0.54 o                         
   3   3   5         45.42         43.00         0.93 o                         
   4   3   5        348.97        338.38         3.66 o                         
   5   3   5         25.86         24.07         0.83 o                         
   6   3   5         13.95         13.18         0.72 o                         
   7   3   5        253.99        257.42         3.50 o                         
   8   3   5         12.80          9.09         0.64 o                         
   9   3   5          9.21         11.51         0.67 o                         
  10   3   5         19.22         19.58         0.79 o                         
  11   3   5          5.77          4.54         0.49 o                         
  12   3   5         68.65         68.01         1.35 o                         
  13   3   5          9.86         14.10         0.61 o                         
  14   3   5          0.35          0.00         0.39 o                         
  15   3   5         69.00         74.48         1.20 o                         
 -17   4   5          8.58          8.35         0.40 o                         
 -16   4   5          0.20          0.95         0.41 o                         
 -15   4   5          1.70          0.99         0.49 o                         
 -14   4   5          8.78          9.27         0.55 o                         
 -13   4   5          0.27          1.55         0.55 o                         
 -12   4   5          4.29          5.39         0.56 o                         
 -11   4   5          0.47          0.47         0.74 o                         
 -10   4   5        200.95        207.63         3.20 o                         
  -9   4   5         66.58         66.78         1.35 o                         
  -8   4   5         70.92         80.82         1.67 o                         
  -7   4   5          0.52          1.47         0.76 o                         
  -6   4   5         26.61         25.94         0.90 o                         
  -5   4   5        124.82        117.14         2.10 o                         
  -4   4   5         15.41         14.03         0.74 o                         
  -3   4   5          1.36          0.91         0.81 o                         
  -2   4   5         69.86         73.95         1.46 o                         
  -1   4   5        339.73        348.68         3.92 o                         
   0   4   5         14.95         14.91         0.68 o                         
   1   4   5         56.25         56.46         1.20 o                         
   2   4   5        166.98        165.62         2.78 o                         
   3   4   5         28.49         30.51         0.97 o                         
   4   4   5        286.88        288.50         3.68 o                         
   5   4   5         64.82         63.14         1.32 o                         
   6   4   5         86.88         85.43         1.71 o                         
   7   4   5          4.39          5.54         0.55 o                         
   8   4   5         35.98         34.51         0.94 o                         
   9   4   5          2.76          3.46         0.50 o                         
  10   4   5         32.49         31.97         0.86 o                         
  11   4   5          2.72          3.23         0.46 o                         
  12   4   5         18.11         19.50         0.61 o                         
  13   4   5          0.03          0.15         0.37 o                         
 -14   5   5          9.20          9.50         0.47 o                         
 -13   5   5         37.68         41.68         0.84 o                         
 -12   5   5         22.96         22.90         0.73 o                         
 -11   5   5         14.84         14.31         0.62 o                         
 -10   5   5         48.65         44.89         1.02 o                         
  -9   5   5         13.77         12.86         0.67 o                         
  -8   5   5          4.06          3.91         0.59 o                         
  -7   5   5         28.32         25.17         0.89 o                         
  -6   5   5          5.94          7.42         0.63 o                         
  -5   5   5        201.22        200.62         3.11 o                         
  -4   5   5          3.13          4.53         0.59 o                         
  -3   5   5        111.16        109.07         2.16 o                         
  -2   5   5          7.37          6.27         0.64 o                         
  -1   5   5         45.65         45.57         1.15 o                         
   0   5   5         35.28         33.41         1.11 o                         
   1   5   5         46.44         45.74         1.12 o                         
   2   5   5         46.61         44.75         1.09 o                         
   3   5   5         10.08          7.68         0.63 o                         
   4   5   5         11.89         12.38         0.64 o                         
   5   5   5         13.08         12.03         0.65 o                         
   6   5   5          8.15         10.08         0.59 o                         
   7   5   5          1.99          1.74         0.43 o                         
   8   5   5          0.10          0.20         0.49 o                         
   9   5   5          0.54          0.02         0.46 o                         
  10   5   5          3.79          4.38         0.37 o                         
  11   5   5          1.11          1.21         0.27 o                         
 -10   6   5          2.08          2.08         0.36 o                         
  -9   6   5         17.29         17.78         0.56 o                         
  -8   6   5          0.01         -0.49         0.49 o                         
  -7   6   5          0.77          0.61         0.54 o                         
  -6   6   5          0.01         -0.59         0.59 o                         
  -5   6   5          5.47          6.75         0.55 o                         
  -4   6   5          3.95          2.62         0.49 o                         
  -3   6   5          0.91          1.98         0.66 o                         
  -2   6   5          2.57          1.88         0.67 o                         
  -1   6   5          4.42          4.87         0.56 o                         
   0   6   5          1.63          1.59         0.44 o                         
   1   6   5          7.03          6.83         0.51 o                         
   2   6   5         23.11         23.66         0.76 o                         
   3   6   5         34.15         31.92         0.82 o                         
   4   6   5         21.19         22.82         0.69 o                         
   5   6   5          9.15         11.92         0.50 o                         
   6   6   5          2.38          3.05         0.36 o                         
   7   6   5          7.94          7.03         0.39 o                         
 -20   0   6         94.17         98.09         1.58 o                         
 -18   0   6          1.54          0.88         0.52 o                         
 -16   0   6        128.14        120.41         2.16 o                         
 -14   0   6          8.66          8.83         0.61 o                         
 -12   0   6        311.09        300.60         3.54 o                         
 -10   0   6        920.21        922.64         5.60 o                         
  -8   0   6         72.04         68.01         1.26 o                         
  -6   0   6         49.93         59.19         1.09 o                         
  -4   0   6        113.15        105.62         1.51 o                         
  -2   0   6         49.39         46.14         0.91 o                         
   0   0   6          0.33          0.23         0.29 o                         
   2   0   6        151.03        139.81         1.86 o                         
   4   0   6        172.80        162.51         2.17 o                         
   6   0   6         26.65         26.59         0.72 o                         
   8   0   6         32.57         30.68         0.88 o                         
  10   0   6         62.64         62.35         1.28 o                         
  12   0   6        160.95        164.75         2.74 o                         
  14   0   6          5.89          5.18         0.48 o                         
  16   0   6          1.91          1.98         0.29 o                         
 -20   1   6         24.86         25.23         0.67 o                         
 -19   1   6         20.59         19.20         0.66 o                         
 -18   1   6         28.65         32.61         0.85 o                         
 -17   1   6          0.04         -0.15         0.56 o                         
 -16   1   6         34.57         37.57         0.99 o                         
 -15   1   6          8.49          8.34         0.64 o                         
 -14   1   6          1.51          0.48         0.63 o                         
 -13   1   6         51.27         44.39         1.06 o                         
 -12   1   6         68.59         70.62         1.35 o                         
 -11   1   6        144.61        154.17         2.47 o                         
 -10   1   6        205.75        201.57         2.70 o                         
  -9   1   6         70.80         78.55         1.46 o                         
  -8   1   6          0.13         -0.49         0.49 o                         
  -7   1   6        731.68        793.53         4.63 o                         
  -6   1   6        177.03        168.95         2.08 o                         
  -5   1   6        294.42        285.26         2.60 o                         
  -4   1   6        251.17        228.68         2.29 o                         
  -3   1   6         77.96         87.57         1.43 o                         
  -2   1   6        134.23        122.22         1.66 o                         
  -1   1   6        484.53        539.07         3.45 o                         
   0   1   6       1230.68       1222.96        10.90 o                         
   1   1   6        151.24        171.05         2.05 o                         
   2   1   6        106.93        109.72         1.72 o                         
   3   1   6         41.37         38.95         0.79 o                         
   4   1   6         33.50         37.18         0.77 o                         
   5   1   6        259.66        266.30         3.01 o                         
   6   1   6        110.56        113.65         2.09 o                         
   7   1   6          2.66          3.12         0.45 o                         
   8   1   6         10.32          8.99         0.63 o                         
   9   1   6        258.65        265.63         3.51 o                         
  10   1   6          1.55          1.52         0.61 o                         
  11   1   6         34.06         33.25         0.96 o                         
  12   1   6         13.52         14.44         0.65 o                         
  13   1   6          9.39          8.90         0.54 o                         
  14   1   6          4.62          5.60         0.47 o                         
  15   1   6          0.01         -0.02         0.37 o                         
  16   1   6          4.84          5.60         0.36 o                         
 -19   2   6          7.11          5.56         0.41 o                         
 -18   2   6         42.10         43.91         0.95 o                         
 -17   2   6         29.12         26.58         0.77 o                         
 -16   2   6          3.69          2.83         0.46 o                         
 -15   2   6          2.61          2.66         0.47 o                         
 -14   2   6         11.68          7.80         0.62 o                         
 -13   2   6        117.42        121.79         2.18 o                         
 -12   2   6        195.37        213.44         3.15 o                         
 -11   2   6        222.72        213.32         3.05 o                         
 -10   2   6         37.90         34.98         0.87 o                         
  -9   2   6         56.96         62.52         1.28 o                         
  -8   2   6          9.91          9.15         0.50 o                         
  -7   2   6         67.58         52.51         1.04 o                         
  -6   2   6         46.71         49.66         0.98 o                         
  -5   2   6         96.97         90.79         1.69 o                         
  -4   2   6        102.36        113.71         1.83 o                         
  -3   2   6        358.59        396.07         3.30 o                         
  -2   2   6         15.89         14.58         0.52 o                         
  -1   2   6        607.22        603.35         4.10 o                         
   0   2   6         31.39         37.89         0.53 o                         
   1   2   6         18.44         20.96         0.60 o                         
   2   2   6        197.03        181.64         2.40 o                         
   3   2   6        102.22         98.19         1.86 o                         
   4   2   6        222.76        211.10         2.77 o                         
   5   2   6          3.98          3.99         0.43 o                         
   6   2   6         23.92         22.69         0.81 o                         
   7   2   6        697.05        686.72         5.51 o                         
   8   2   6        217.34        210.88         3.15 o                         
   9   2   6         47.97         49.92         1.16 o                         
  10   2   6          1.77          0.92         0.67 o                         
  11   2   6        113.85        116.07         2.29 o                         
  12   2   6          7.80          6.16         0.52 o                         
  13   2   6          2.73          3.87         0.43 o                         
  14   2   6          4.12          4.67         0.41 o                         
  15   2   6          3.90          3.67         0.39 o                         
 -18   3   6         42.49         46.41         0.97 o                         
 -17   3   6          9.32          8.35         0.48 o                         
 -16   3   6         28.14         27.47         0.79 o                         
 -15   3   6          3.85          4.39         0.49 o                         
 -14   3   6        147.28        153.23         2.68 o                         
 -13   3   6          0.91          0.61         0.68 o                         
 -12   3   6          7.00          6.76         0.55 o                         
 -11   3   6         23.81         23.93         0.87 o                         
 -10   3   6         30.87         35.74         0.99 o                         
  -9   3   6         30.84         32.60         0.93 o                         
  -8   3   6          6.06          6.04         0.54 o                         
  -7   3   6         38.37         39.07         0.94 o                         
  -6   3   6        179.00        173.45         2.66 o                         
  -5   3   6          7.20          4.58         0.50 o                         
  -4   3   6          0.40          0.53         0.59 o                         
  -3   3   6         28.09         34.93         0.81 o                         
  -2   3   6         22.98         24.94         0.72 o                         
  -1   3   6          2.61          2.50         0.43 o                         
   0   3   6        114.11        123.87         1.55 o                         
   1   3   6         19.74         18.75         0.66 o                         
   2   3   6        350.31        350.26         3.75 o                         
   3   3   6        672.32        662.68         5.24 o                         
   4   3   6          5.75          5.71         0.57 o                         
   5   3   6          0.18          1.25         0.67 o                         
   6   3   6        225.82        236.75         3.36 o                         
   7   3   6          8.33          7.03         0.64 o                         
   8   3   6        546.15        538.58         5.01 o                         
   9   3   6         29.82         26.83         0.87 o                         
  10   3   6          0.57          1.46         0.59 o                         
  11   3   6         47.17         49.14         1.01 o                         
  12   3   6         10.77         12.34         0.61 o                         
  13   3   6         17.72         18.66         0.61 o                         
  14   3   6          3.63          4.55         0.35 o                         
 -17   4   6         14.84         14.14         0.47 o                         
 -16   4   6         11.64         10.19         0.49 o                         
 -15   4   6          0.64          0.37         0.49 o                         
 -14   4   6         71.56         69.89         1.44 o                         
 -13   4   6         20.59         19.07         0.74 o                         
 -12   4   6        146.88        150.45         2.56 o                         
 -11   4   6         13.84         12.88         0.70 o                         
 -10   4   6          2.24          3.94         0.47 o                         
  -9   4   6        199.00        188.12         3.07 o                         
  -8   4   6          3.44          4.20         0.58 o                         
  -7   4   6         70.56         74.44         1.47 o                         
  -6   4   6        113.85        122.86         2.19 o                         
  -5   4   6         66.66         59.35         1.25 o                         
  -4   4   6          6.67          8.16         0.67 o                         
  -3   4   6         22.85         27.80         0.93 o                         
  -2   4   6         46.80         46.07         1.14 o                         
  -1   4   6         18.46         19.21         0.82 o                         
   0   4   6         79.62         78.98         4.08 o                         
   1   4   6          2.55          3.62         0.52 o                         
   2   4   6          1.46          4.15         0.57 o                         
   3   4   6        455.92        456.02         4.70 o                         
   4   4   6         16.72         15.65         0.75 o                         
   5   4   6         94.01         95.47         1.95 o                         
   6   4   6          4.19          2.85         0.52 o                         
   7   4   6         16.96         17.50         0.75 o                         
   8   4   6         22.69         24.75         0.79 o                         
   9   4   6         17.50         15.60         0.66 o                         
  10   4   6          2.63          1.46         0.59 o                         
  11   4   6          0.59          0.96         0.43 o                         
  12   4   6         40.59         41.53         0.86 o                         
 -14   5   6          0.07          0.06         0.35 o                         
 -13   5   6         13.65         11.72         0.52 o                         
 -12   5   6          4.24          3.22         0.42 o                         
 -11   5   6          7.00          5.94         0.52 o                         
 -10   5   6         10.69         11.30         0.59 o                         
  -9   5   6          9.38          7.28         0.57 o                         
  -8   5   6         28.46         26.24         0.86 o                         
  -7   5   6          8.06          8.92         0.61 o                         
  -6   5   6          2.46          1.97         0.74 o                         
  -5   5   6         37.51         37.19         1.04 o                         
  -4   5   6          3.85          2.30         0.81 o                         
  -3   5   6        122.06        125.50         2.50 o                         
  -2   5   6         53.03         50.17         1.16 o                         
  -1   5   6         53.36         53.31         1.18 o                         
   0   5   6          0.43          0.77         0.66 o                         
   1   5   6         15.17         14.49         0.71 o                         
   2   5   6          0.21          0.00         0.62 o                         
   3   5   6          0.52          0.19         0.61 o                         
   4   5   6        134.61        127.16         2.33 o                         
   5   5   6          4.27          4.16         0.48 o                         
   6   5   6         64.79         67.56         1.29 o                         
   7   5   6         15.04         18.31         0.65 o                         
   8   5   6          2.97          3.80         0.36 o                         
   9   5   6          0.50          0.99         0.37 o                         
  10   5   6          3.71          3.91         0.33 o                         
 -10   6   6         28.32         30.28         0.63 o                         
  -9   6   6         13.24         14.07         0.54 o                         
  -8   6   6          3.04          0.71         0.55 o                         
  -7   6   6          0.10         -0.21         0.46 o                         
  -6   6   6          6.63          6.89         0.48 o                         
  -5   6   6          0.93          1.56         0.53 o                         
  -4   6   6         33.97         35.87         0.86 o                         
  -3   6   6          0.05         -0.55         0.55 o                         
  -2   6   6          0.48         -0.52         0.55 o                         
  -1   6   6         15.14         16.97         0.67 o                         
   0   6   6          1.45          0.56         0.51 o                         
   1   6   6          0.87          0.52         0.49 o                         
   2   6   6          0.34          0.51         0.44 o                         
   3   6   6          1.84          2.16         0.35 o                         
   4   6   6          1.89          2.30         0.37 o                         
   5   6   6          0.13         -0.26         0.36 o                         
 -20   0   7         60.94         57.54         1.04 o                         
 -18   0   7         36.87         42.36         0.93 o                         
 -16   0   7        116.43        124.69         2.40 o                         
 -14   0   7        380.90        346.56         4.10 o                         
 -12   0   7         49.30         49.22         1.09 o                         
 -10   0   7          1.17          2.18         0.37 o                         
  -8   0   7          1.64          0.37         0.48 o                         
  -6   0   7        102.82         95.86         1.67 o                         
  -4   0   7        935.28        916.96         4.85 o                         
  -2   0   7        661.85        681.66         4.16 o                         
   0   0   7        736.02        765.36        17.81 o                         
   2   0   7        530.67        548.56         4.06 o                         
   4   0   7         18.20         22.90         0.69 o                         
   6   0   7         36.78         34.21         0.88 o                         
   8   0   7         58.89         55.91         1.20 o                         
  10   0   7         90.23         91.95         1.74 o                         
  12   0   7         34.27         34.94         0.89 o                         
  14   0   7         10.80          9.95         0.49 o                         
 -20   1   7          7.12          7.03         0.40 o                         
 -19   1   7          1.95          1.25         0.45 o                         
 -18   1   7          0.06          0.54         0.49 o                         
 -17   1   7         15.61         17.65         0.69 o                         
 -16   1   7         77.85         77.53         1.57 o                         
 -15   1   7         11.00          7.41         0.60 o                         
 -14   1   7          2.51          4.30         0.53 o                         
 -13   1   7          0.48          2.27         0.50 o                         
 -12   1   7        136.52        134.28         2.47 o                         
 -11   1   7          0.24         -0.52         0.63 o                         
 -10   1   7         87.29         72.85         1.41 o                         
  -9   1   7         72.24         78.83         1.57 o                         
  -8   1   7         24.72         23.02         0.65 o                         
  -7   1   7        204.15        185.14         2.45 o                         
  -6   1   7         38.86         31.88         0.71 o                         
  -5   1   7        129.15        111.49         1.82 o                         
  -4   1   7         79.94         89.59         1.60 o                         
  -3   1   7        116.08        123.71         1.85 o                         
  -2   1   7        133.79        135.58         1.95 o                         
  -1   1   7          1.53          1.25         0.43 o                         
   0   1   7          0.03         -0.19         0.33 o                         
   1   1   7        183.16        182.91         2.35 o                         
   2   1   7        396.61        391.53         3.54 o                         
   3   1   7        370.43        360.92         3.51 o                         
   4   1   7         29.04         24.82         0.72 o                         
   5   1   7        211.10        189.85         2.77 o                         
   6   1   7          8.84          8.31         0.57 o                         
   7   1   7        101.20        104.44         2.00 o                         
   8   1   7         60.16         61.92         1.26 o                         
   9   1   7         17.63         18.96         0.81 o                         
  10   1   7         28.39         31.87         0.92 o                         
  11   1   7          9.64          9.43         0.59 o                         
  12   1   7         17.08         18.39         0.69 o                         
  13   1   7         36.61         38.60         0.90 o                         
  14   1   7          3.17          2.62         0.36 o                         
  15   1   7         21.99         23.35         0.56 o                         
 -19   2   7         49.83         54.61         1.02 o                         
 -18   2   7          1.70          1.47         0.49 o                         
 -17   2   7          4.10          5.09         0.48 o                         
 -16   2   7         83.88         87.74         1.73 o                         
 -15   2   7         89.60        100.59         1.91 o                         
 -14   2   7         49.32         45.72         1.12 o                         
 -13   2   7          0.01          0.67         0.61 o                         
 -12   2   7          1.81          4.26         0.50 o                         
 -11   2   7         13.63         12.76         0.65 o                         
 -10   2   7        108.21        110.50         2.01 o                         
  -9   2   7        269.15        258.05         3.27 o                         
  -8   2   7         18.78         19.56         0.67 o                         
  -7   2   7         70.47         80.09         1.57 o                         
  -6   2   7        107.40        110.07         2.00 o                         
  -5   2   7         51.76         60.15         1.21 o                         
  -4   2   7        137.65        144.13         2.22 o                         
  -3   2   7          0.06          0.03         0.52 o                         
  -2   2   7         74.04         83.66         1.52 o                         
  -1   2   7         29.04         36.11         0.79 o                         
   0   2   7          7.77          6.92         0.50 o                         
   1   2   7          1.44          1.35         0.51 o                         
   2   2   7          8.52         10.65         0.55 o                         
   3   2   7         29.25         26.41         0.76 o                         
   4   2   7         29.88         28.22         0.85 o                         
   5   2   7         85.71         77.61         1.55 o                         
   6   2   7        113.87        117.15         2.34 o                         
   7   2   7        820.24        828.56         6.23 o                         
   8   2   7         54.87         51.61         1.18 o                         
   9   2   7          0.16         -0.04         0.57 o                         
  10   2   7         30.27         29.98         0.88 o                         
  11   2   7          1.95          1.49         0.39 o                         
  12   2   7         53.48         53.41         1.06 o                         
  13   2   7          7.50          7.66         0.48 o                         
  14   2   7          3.71          3.35         0.35 o                         
 -18   3   7         10.07          5.75         0.43 o                         
 -17   3   7         18.24         19.15         0.63 o                         
 -16   3   7          7.55          8.38         0.54 o                         
 -15   3   7          3.80          5.81         0.48 o                         
 -14   3   7         61.77         66.99         1.35 o                         
 -13   3   7        118.18        117.74         2.14 o                         
 -12   3   7         11.16         11.21         0.68 o                         
 -11   3   7         67.78         65.50         1.30 o                         
 -10   3   7         94.63         89.41         1.73 o                         
  -9   3   7          0.78          0.99         0.64 o                         
  -8   3   7          4.40          4.61         0.53 o                         
  -7   3   7         79.98         81.44         1.62 o                         
  -6   3   7         51.57         52.02         1.13 o                         
  -5   3   7         16.83         17.31         0.73 o                         
  -4   3   7         25.66         21.80         0.74 o                         
  -3   3   7         45.42         41.77         0.95 o                         
  -2   3   7        136.16        143.42         2.48 o                         
  -1   3   7          0.75          1.14         0.65 o                         
   0   3   7        283.50        281.15         3.20 o                         
   1   3   7         22.59         21.98         0.79 o                         
   2   3   7        660.17        685.52         5.50 o                         
   3   3   7         92.31         95.10         1.92 o                         
   4   3   7         36.26         41.34         1.08 o                         
   5   3   7         40.27         45.17         1.14 o                         
   6   3   7        275.01        281.77         3.69 o                         
   7   3   7          1.67          1.62         0.74 o                         
   8   3   7          0.01         -0.53         0.64 o                         
   9   3   7         23.86         21.43         0.76 o                         
  10   3   7          0.05         -0.32         0.49 o                         
  11   3   7        123.21        120.86         1.97 o                         
  12   3   7         32.17         30.96         0.73 o                         
  13   3   7          2.91          3.14         0.33 o                         
 -16   4   7          0.00          0.56         0.37 o                         
 -15   4   7         16.64         15.87         0.60 o                         
 -14   4   7          3.20          4.48         0.47 o                         
 -13   4   7         13.19         13.76         0.60 o                         
 -12   4   7          8.38          8.60         0.60 o                         
 -11   4   7          2.91          1.97         0.47 o                         
 -10   4   7          9.23          7.90         0.62 o                         
  -9   4   7        165.23        158.89         2.78 o                         
  -8   4   7         69.82         74.19         1.49 o                         
  -7   4   7          1.53          1.50         0.76 o                         
  -6   4   7          0.28          0.44         0.77 o                         
  -5   4   7          5.12          6.12         0.62 o                         
  -4   4   7         22.45         26.86         0.93 o                         
  -3   4   7        124.88        138.12         2.70 o                         
  -2   4   7         94.65        101.94         2.08 o                         
  -1   4   7         72.79         79.79         1.55 o                         
   0   4   7        185.15        188.52         2.14 o                         
   1   4   7          0.26          0.40         0.64 o                         
   2   4   7        367.78        357.16         4.14 o                         
   3   4   7        103.72        106.71         2.06 o                         
   4   4   7         18.86         19.64         0.79 o                         
   5   4   7          7.00          6.77         0.56 o                         
   6   4   7          0.02          0.76         0.53 o                         
   7   4   7         35.67         34.50         0.88 o                         
   8   4   7         26.03         23.68         0.72 o                         
   9   4   7          0.00          0.78         0.43 o                         
  10   4   7          2.46          3.37         0.37 o                         
  11   4   7         60.04         56.87         1.07 o                         
 -13   5   7          0.49         -0.06         0.40 o                         
 -12   5   7          2.79          2.81         0.36 o                         
 -11   5   7         17.89         16.91         0.61 o                         
 -10   5   7          2.48          1.58         0.43 o                         
  -9   5   7          4.54          3.54         0.47 o                         
  -8   5   7         11.19          8.34         0.56 o                         
  -7   5   7         35.91         33.87         0.92 o                         
  -6   5   7         52.91         53.14         1.11 o                         
  -5   5   7         23.43         25.01         0.86 o                         
  -4   5   7          0.72          0.19         0.68 o                         
  -3   5   7          5.32          6.21         0.57 o                         
  -2   5   7         26.16         26.09         0.87 o                         
  -1   5   7          2.60          1.97         0.72 o                         
   0   5   7          0.00          0.47         0.46 o                         
   1   5   7         11.93         10.62         0.65 o                         
   2   5   7          0.03          1.20         0.55 o                         
   3   5   7         22.33         23.34         0.78 o                         
   4   5   7         17.91         17.75         0.70 o                         
   5   5   7         21.53         18.32         0.66 o                         
   6   5   7         18.93         16.95         0.61 o                         
   7   5   7          1.24          1.16         0.44 o                         
   8   5   7         28.30         30.40         0.67 o                         
  -9   6   7          2.44          1.98         0.30 o                         
  -8   6   7          8.09          7.33         0.45 o                         
  -7   6   7         11.25         10.68         0.51 o                         
  -6   6   7         14.90         14.06         0.54 o                         
  -5   6   7          3.41          3.20         0.41 o                         
  -4   6   7         16.19         14.21         0.58 o                         
  -3   6   7         27.28         28.33         0.74 o                         
  -2   6   7          4.45          5.49         0.45 o                         
  -1   6   7          0.16         -0.49         0.49 o                         
   0   6   7          8.76          8.11         0.52 o                         
   1   6   7          2.90          2.61         0.36 o                         
   2   6   7          7.52          8.62         0.46 o                         
   3   6   7          7.14          5.82         0.37 o                         
 -20   0   8          0.08          0.25         0.34 o                         
 -18   0   8         25.33         27.76         0.78 o                         
 -16   0   8         93.52         82.76         1.61 o                         
 -14   0   8          5.19          1.83         0.70 o                         
 -12   0   8         19.17         14.35         0.71 o                         
 -10   0   8         54.19         52.52         1.10 o                         
  -8   0   8         24.64         19.20         0.64 o                         
  -6   0   8        188.42        170.83         2.40 o                         
  -4   0   8        399.61        402.28         3.56 o                         
  -2   0   8       1015.22        934.83         5.44 o                         
   0   0   8        268.89        250.94        10.50 o                         
   2   0   8         21.63         21.32         0.67 o                         
   4   0   8         21.24         23.11         0.79 o                         
   6   0   8        609.29        578.09         5.13 o                         
   8   0   8        169.97        166.36         2.85 o                         
  10   0   8         23.56         26.05         0.84 o                         
  12   0   8         34.26         32.20         0.85 o                         
  14   0   8         43.06         36.95         0.77 o                         
 -20   1   8         42.07         36.35         0.70 o                         
 -19   1   8          0.05          0.27         0.41 o                         
 -18   1   8          9.24         11.02         0.54 o                         
 -17   1   8          3.52          4.00         0.45 o                         
 -16   1   8         33.94         30.41         0.87 o                         
 -15   1   8          9.67          8.14         0.61 o                         
 -14   1   8          1.38          1.26         0.71 o                         
 -13   1   8          0.00          0.75         0.56 o                         
 -12   1   8         82.70         86.69         1.74 o                         
 -11   1   8        591.98        552.77         4.97 o                         
 -10   1   8         21.56         21.47         0.79 o                         
  -9   1   8          9.72         10.28         0.55 o                         
  -8   1   8          0.77          0.88         0.59 o                         
  -7   1   8          8.38          7.49         0.49 o                         
  -6   1   8        368.76        372.94         3.62 o                         
  -5   1   8        128.35        139.72         2.22 o                         
  -4   1   8          1.06          1.25         0.54 o                         
  -3   1   8         14.20         18.12         0.59 o                         
  -2   1   8        268.42        269.42         2.98 o                         
  -1   1   8          1.49          1.85         0.36 o                         
   0   1   8         77.89         67.68         3.65 o                         
   1   1   8          6.36          3.26         0.36 o                         
   2   1   8        111.93        113.74         2.14 o                         
   3   1   8         96.49         83.02         1.70 o                         
   4   1   8         65.49         60.05         1.20 o                         
   5   1   8        266.08        257.78         3.41 o                         
   6   1   8         26.75         23.61         0.85 o                         
   7   1   8         64.67         66.86         1.32 o                         
   8   1   8          1.31          1.67         0.43 o                         
   9   1   8          2.50          1.81         0.44 o                         
  10   1   8          2.22          2.83         0.45 o                         
  11   1   8          8.70          9.09         0.53 o                         
  12   1   8          2.21          2.89         0.38 o                         
  13   1   8          2.65          2.85         0.36 o                         
  14   1   8          9.17          7.00         0.37 o                         
 -19   2   8          0.53          0.24         0.32 o                         
 -18   2   8          4.98          5.61         0.41 o                         
 -17   2   8         18.70         18.33         0.67 o                         
 -16   2   8          6.74          6.70         0.53 o                         
 -15   2   8          3.55          4.57         0.51 o                         
 -14   2   8         16.45         16.68         0.78 o                         
 -13   2   8          5.53          8.11         0.60 o                         
 -12   2   8         83.87         71.97         1.46 o                         
 -11   2   8        127.46        127.34         2.51 o                         
 -10   2   8        197.27        200.94         3.07 o                         
  -9   2   8         30.12         30.71         0.94 o                         
  -8   2   8         46.26         45.59         1.06 o                         
  -7   2   8          0.02          0.71         0.54 o                         
  -6   2   8         17.45         16.72         0.67 o                         
  -5   2   8         12.68         13.83         0.63 o                         
  -4   2   8         86.55         89.40         1.72 o                         
  -3   2   8          8.48          8.72         0.53 o                         
  -2   2   8        239.87        238.37         3.04 o                         
  -1   2   8         55.35         55.63         1.10 o                         
   0   2   8          1.42          1.84         0.35 o                         
   1   2   8        175.19        172.30         2.67 o                         
   2   2   8         20.62         20.18         0.78 o                         
   3   2   8          4.18          4.26         0.53 o                         
   4   2   8        288.30        295.39         3.69 o                         
   5   2   8         31.38         33.72         0.97 o                         
   6   2   8         53.62         58.77         1.26 o                         
   7   2   8         14.42         15.19         0.73 o                         
   8   2   8          4.75          5.55         0.54 o                         
   9   2   8         32.21         32.76         0.92 o                         
  10   2   8          4.67          4.08         0.45 o                         
  11   2   8         58.77         60.83         1.19 o                         
  12   2   8         12.91         13.75         0.54 o                         
  13   2   8          0.04         -0.15         0.32 o                         
 -18   3   8          0.05         -0.29         0.33 o                         
 -17   3   8          2.42          2.71         0.35 o                         
 -16   3   8          3.47          4.66         0.42 o                         
 -15   3   8          2.25          0.34         0.56 o                         
 -14   3   8         14.56         15.68         0.67 o                         
 -13   3   8          2.95          3.32         0.48 o                         
 -12   3   8          1.90          2.77         0.49 o                         
 -11   3   8         21.56         21.56         0.83 o                         
 -10   3   8         56.08         55.18         1.20 o                         
  -9   3   8         31.18         29.49         0.94 o                         
  -8   3   8          3.80          4.30         0.57 o                         
  -7   3   8          9.96          6.19         0.65 o                         
  -6   3   8        121.94        111.33         2.11 o                         
  -5   3   8         12.54         12.95         0.71 o                         
  -4   3   8          3.99          3.88         0.55 o                         
  -3   3   8         27.52         29.64         0.95 o                         
  -2   3   8         38.24         44.23         1.09 o                         
  -1   3   8        284.79        296.35         3.72 o                         
   0   3   8          0.44          0.23         0.48 o                         
   1   3   8         29.58         27.75         0.91 o                         
   2   3   8        124.94        118.66         2.18 o                         
   3   3   8         26.35         26.65         0.89 o                         
   4   3   8         23.74         22.67         0.87 o                         
   5   3   8         53.06         57.75         1.24 o                         
   6   3   8         95.18        100.09         1.96 o                         
   7   3   8        137.54        141.46         2.51 o                         
   8   3   8         12.54         14.28         0.62 o                         
   9   3   8         15.23         15.99         0.66 o                         
  10   3   8        194.96        178.24         2.30 o                         
  11   3   8         33.55         30.62         0.69 o                         
  12   3   8          0.13         -0.05         0.34 o                         
 -16   4   8         24.69         24.27         0.58 o                         
 -15   4   8         18.81         18.44         0.56 o                         
 -14   4   8         11.37         12.24         0.55 o                         
 -13   4   8          4.41          5.20         0.49 o                         
 -12   4   8         15.55         14.31         0.62 o                         
 -11   4   8          0.05          0.39         0.58 o                         
 -10   4   8         31.02         29.47         0.89 o                         
  -9   4   8          4.91          4.97         0.57 o                         
  -8   4   8         17.05         16.26         0.78 o                         
  -7   4   8        332.25        332.63         3.94 o                         
  -6   4   8        218.98        229.55         3.32 o                         
  -5   4   8         34.15         31.45         0.98 o                         
  -4   4   8        158.14        151.14         2.75 o                         
  -3   4   8         15.38         16.83         0.80 o                         
  -2   4   8        228.63        237.56         3.40 o                         
  -1   4   8          7.50          9.17         0.71 o                         
   0   4   8          6.69          7.15         0.45 o                         
   1   4   8         10.67          9.50         0.63 o                         
   2   4   8          0.53          0.76         0.59 o                         
   3   4   8         16.34         17.10         0.77 o                         
   4   4   8         16.27         15.87         0.70 o                         
   5   4   8        121.96        118.19         2.20 o                         
   6   4   8          1.72          2.15         0.41 o                         
   7   4   8          7.22          7.00         0.50 o                         
   8   4   8          1.67          2.38         0.39 o                         
   9   4   8          1.10          0.78         0.41 o                         
  10   4   8         36.62         31.80         0.63 o                         
 -13   5   8          0.07          0.19         0.32 o                         
 -12   5   8          2.86          3.38         0.39 o                         
 -11   5   8          2.51          3.42         0.39 o                         
 -10   5   8         10.36          8.80         0.53 o                         
  -9   5   8         85.84         85.53         1.68 o                         
  -8   5   8          1.85          1.70         0.44 o                         
  -7   5   8         43.61         48.13         0.98 o                         
  -6   5   8         42.42         41.61         0.95 o                         
  -5   5   8         61.17         62.99         1.23 o                         
  -4   5   8         34.93         36.63         0.92 o                         
  -3   5   8          1.00          1.81         0.61 o                         
  -2   5   8         29.24         32.76         0.87 o                         
  -1   5   8        107.08        107.96         2.06 o                         
   0   5   8         25.84         26.96         1.35 o                         
   1   5   8         12.08          8.36         0.54 o                         
   2   5   8         22.93         23.17         0.75 o                         
   3   5   8          0.09         -0.19         0.48 o                         
   4   5   8         20.14         19.09         0.65 o                         
   5   5   8          6.47          6.85         0.42 o                         
   6   5   8          1.08          0.27         0.39 o                         
   7   5   8          0.11         -0.05         0.33 o                         
  -6   6   8          5.66          6.14         0.39 o                         
  -5   6   8          0.08          0.23         0.39 o                         
  -4   6   8          9.82         11.02         0.48 o                         
  -3   6   8          9.35          8.82         0.46 o                         
  -2   6   8         10.79         10.94         0.49 o                         
  -1   6   8          0.12         -0.04         0.38 o                         
   0   6   8          3.49          4.02         0.25 o                         
 -18   0   9         21.89         21.20         0.67 o                         
 -16   0   9         22.94         23.83         0.78 o                         
 -14   0   9         13.58         10.62         0.67 o                         
 -12   0   9         69.22         56.50         1.24 o                         
 -10   0   9         55.76         55.33         1.19 o                         
  -8   0   9        289.23        282.75         3.44 o                         
  -6   0   9        340.79        312.61         3.51 o                         
  -4   0   9        677.70        648.78         4.94 o                         
  -2   0   9        298.08        316.69         3.48 o                         
   0   0   9          2.73         11.60         0.57 o                         
   2   0   9         81.66         86.51         1.78 o                         
   4   0   9         40.97         35.25         0.99 o                         
   6   0   9         12.10         16.97         0.76 o                         
   8   0   9          0.01          1.40         0.59 o                         
  10   0   9          8.43          5.94         0.48 o                         
  12   0   9          2.25          2.02         0.33 o                         
 -19   1   9          2.57          2.86         0.35 o                         
 -18   1   9          2.16          3.08         0.38 o                         
 -17   1   9          5.53          5.79         0.48 o                         
 -16   1   9          0.10          0.62         0.47 o                         
 -15   1   9         14.40         15.57         0.71 o                         
 -14   1   9         59.05         58.25         1.21 o                         
 -13   1   9         12.53          9.86         0.62 o                         
 -12   1   9          0.47          0.57         0.59 o                         
 -11   1   9         43.49         36.18         1.01 o                         
 -10   1   9        172.67        174.09         2.85 o                         
  -9   1   9        330.74        310.72         3.75 o                         
  -8   1   9         47.99         46.69         1.06 o                         
  -7   1   9        190.54        187.70         2.82 o                         
  -6   1   9        196.61        188.79         2.80 o                         
  -5   1   9         92.19         93.38         1.79 o                         
  -4   1   9          4.32          4.49         0.46 o                         
  -3   1   9        211.92        209.10         2.88 o                         
  -2   1   9         59.99         54.93         1.09 o                         
  -1   1   9         32.38         33.64         0.84 o                         
   0   1   9        305.10        288.13         6.22 o                         
   1   1   9         19.20         13.82         0.67 o                         
   2   1   9        309.29        278.06         3.52 o                         
   3   1   9         38.94         42.82         1.07 o                         
   4   1   9         34.98         29.91         0.92 o                         
   5   1   9         89.45         77.19         1.60 o                         
   6   1   9          7.45          7.44         0.57 o                         
   7   1   9        113.94        111.42         2.07 o                         
   8   1   9          0.45         -0.61         0.61 o                         
   9   1   9          2.22          1.58         0.60 o                         
  10   1   9          0.93          1.19         0.47 o                         
  11   1   9         14.30         14.47         0.56 o                         
  12   1   9          5.53          5.44         0.41 o                         
 -18   2   9          1.43          0.27         0.37 o                         
 -17   2   9         11.41         11.65         0.55 o                         
 -16   2   9          0.13          0.98         0.48 o                         
 -15   2   9          3.48          3.28         0.44 o                         
 -14   2   9         11.02         10.49         0.59 o                         
 -13   2   9         25.76         22.24         0.81 o                         
 -12   2   9        151.40        144.62         2.65 o                         
 -11   2   9         38.58         40.01         1.07 o                         
 -10   2   9          1.46          1.60         0.70 o                         
  -9   2   9         13.83         14.21         0.72 o                         
  -8   2   9        156.98        145.54         2.64 o                         
  -7   2   9        195.73        208.93         3.11 o                         
  -6   2   9          1.10          1.11         0.43 o                         
  -5   2   9         24.82         26.70         0.86 o                         
  -4   2   9          5.60          8.16         0.58 o                         
  -3   2   9        166.97        172.87         2.77 o                         
  -2   2   9          9.75         11.25         0.64 o                         
  -1   2   9         31.66         31.75         0.96 o                         
   0   2   9         76.45         73.86         2.30 o                         
   1   2   9        263.57        255.27         3.42 o                         
   2   2   9         65.61         62.85         1.27 o                         
   3   2   9        290.30        283.76         3.70 o                         
   4   2   9         22.50         20.78         0.80 o                         
   5   2   9         44.59         38.47         1.04 o                         
   6   2   9          8.68          6.90         0.56 o                         
   7   2   9         55.19         59.14         1.18 o                         
   8   2   9         80.40         82.11         1.64 o                         
   9   2   9         31.47         32.34         0.82 o                         
  10   2   9          0.42          0.84         0.48 o                         
  11   2   9         12.22         10.82         0.47 o                         
  12   2   9          0.19          0.28         0.30 o                         
 -17   3   9          5.71          7.17         0.41 o                         
 -16   3   9          0.53          1.29         0.33 o                         
 -15   3   9          9.27          9.05         0.52 o                         
 -14   3   9         23.99         24.19         0.80 o                         
 -13   3   9         10.43         10.88         0.62 o                         
 -12   3   9         47.39         44.25         1.04 o                         
 -11   3   9         16.34         14.92         0.71 o                         
 -10   3   9         30.27         27.51         0.89 o                         
  -9   3   9          7.85          6.80         0.59 o                         
  -8   3   9         35.26         31.30         0.96 o                         
  -7   3   9         13.94         14.11         0.75 o                         
  -6   3   9        170.07        164.52         2.84 o                         
  -5   3   9          0.08         -0.54         0.73 o                         
  -4   3   9        143.39        144.12         2.67 o                         
  -3   3   9         39.08         32.90         1.01 o                         
  -2   3   9          2.32          4.59         0.57 o                         
  -1   3   9          2.26          1.16         0.76 o                         
   0   3   9          2.56          1.88         0.40 o                         
   1   3   9         70.53         70.05         1.36 o                         
   2   3   9         12.16         11.32         0.66 o                         
   3   3   9         46.09         53.20         1.17 o                         
   4   3   9         40.93         42.55         1.06 o                         
   5   3   9         30.59         28.89         0.90 o                         
   6   3   9         40.21         41.07         0.95 o                         
   7   3   9         36.28         40.02         0.92 o                         
   8   3   9          2.47          0.63         0.47 o                         
   9   3   9          0.30          1.04         0.39 o                         
  10   3   9         44.37         45.24         0.91 o                         
 -15   4   9          6.47          5.98         0.39 o                         
 -14   4   9         11.78         13.70         0.52 o                         
 -13   4   9         30.78         32.79         0.77 o                         
 -12   4   9          6.82          8.39         0.53 o                         
 -11   4   9          2.19          2.63         0.48 o                         
 -10   4   9         12.79         13.03         0.63 o                         
  -9   4   9         10.56          8.62         0.59 o                         
  -8   4   9         60.86         55.46         1.17 o                         
  -7   4   9         98.50         91.71         1.85 o                         
  -6   4   9         41.34         42.28         1.08 o                         
  -5   4   9         20.01         25.29         0.86 o                         
  -4   4   9         34.17         33.59         0.99 o                         
  -3   4   9         53.09         57.94         1.23 o                         
  -2   4   9        105.25        108.06         2.07 o                         
  -1   4   9         13.30         17.02         0.73 o                         
   0   4   9         11.59         12.35         0.87 o                         
   1   4   9         41.78         40.67         1.00 o                         
   2   4   9         25.24         24.98         0.83 o                         
   3   4   9          1.17          1.60         0.60 o                         
   4   4   9         23.74         22.55         0.72 o                         
   5   4   9         10.13          9.35         0.56 o                         
   6   4   9          1.66          2.55         0.38 o                         
   7   4   9          0.67          0.26         0.43 o                         
   8   4   9          0.03         -0.34         0.35 o                         
 -11   5   9         54.95         55.39         1.09 o                         
 -10   5   9         31.90         32.20         0.70 o                         
  -9   5   9         13.76         15.77         0.59 o                         
  -8   5   9         65.78         57.44         1.19 o                         
  -7   5   9          0.17         -0.54         0.54 o                         
  -6   5   9          5.97          6.69         0.50 o                         
  -5   5   9         56.20         50.60         1.03 o                         
  -4   5   9         11.06         12.70         0.64 o                         
  -3   5   9         43.72         46.00         1.01 o                         
  -2   5   9         41.68         42.12         0.95 o                         
  -1   5   9          0.08          0.16         0.49 o                         
   0   5   9          4.87          4.72         0.32 o                         
   1   5   9          1.77          1.39         0.48 o                         
   2   5   9         10.28         12.32         0.52 o                         
   3   5   9          0.05         -0.40         0.40 o                         
   4   5   9         13.28         14.26         0.51 o                         
   5   5   9          5.53          5.41         0.34 o                         
 -18   0  10         17.21         17.47         0.58 o                         
 -16   0  10          0.06         -0.25         0.49 o                         
 -14   0  10         33.17         34.31         0.95 o                         
 -12   0  10         22.67         20.75         0.82 o                         
 -10   0  10         31.84         34.93         1.00 o                         
  -8   0  10         80.14         75.24         1.48 o                         
  -6   0  10       1441.85       1428.50         7.99 o                         
  -4   0  10          0.03          0.50         0.58 o                         
  -2   0  10         66.88         67.05         1.35 o                         
   0   0  10          0.04          1.75         1.08 o                         
   2   0  10         35.99         24.56         0.85 o                         
   4   0  10          8.85          4.51         0.51 o                         
   6   0  10         31.63         26.67         0.85 o                         
   8   0  10         72.07         70.31         1.37 o                         
  10   0  10         28.06         23.84         0.66 o                         
 -18   1  10          0.46          0.42         0.35 o                         
 -17   1  10          8.28          8.15         0.46 o                         
 -16   1  10          5.44          7.08         0.50 o                         
 -15   1  10          9.38          9.89         0.56 o                         
 -14   1  10         61.38         56.22         1.13 o                         
 -13   1  10          0.58         -0.12         0.57 o                         
 -12   1  10          1.94          2.82         0.45 o                         
 -11   1  10          0.20          0.88         0.57 o                         
 -10   1  10        130.69        133.72         2.56 o                         
  -9   1  10        163.73        166.66         2.88 o                         
  -8   1  10          9.37          7.55         0.65 o                         
  -7   1  10         62.82         61.75         1.26 o                         
  -6   1  10        301.20        308.93         3.79 o                         
  -5   1  10        170.50        178.04         2.89 o                         
  -4   1  10        444.79        470.71         4.60 o                         
  -3   1  10        150.77        145.86         2.60 o                         
  -2   1  10         64.65         63.26         1.26 o                         
  -1   1  10        316.75        311.17         3.80 o                         
   0   1  10         24.51         23.17         0.59 o                         
   1   1  10         31.98         32.42         0.95 o                         
   2   1  10          0.55          0.89         0.59 o                         
   3   1  10         11.10         10.59         0.64 o                         
   4   1  10         21.30         14.90         0.73 o                         
   5   1  10         11.38         11.84         0.64 o                         
   6   1  10          6.30          7.28         0.59 o                         
   7   1  10          1.66          0.92         0.57 o                         
   8   1  10          7.93          8.30         0.49 o                         
   9   1  10          0.92          1.19         0.50 o                         
  10   1  10         10.52         11.97         0.49 o                         
  11   1  10          0.06         -0.04         0.33 o                         
 -18   2  10          0.71          1.20         0.27 o                         
 -17   2  10          3.22          2.65         0.34 o                         
 -16   2  10          0.67          1.16         0.45 o                         
 -15   2  10          1.10          1.18         0.50 o                         
 -14   2  10          2.71          2.97         0.43 o                         
 -13   2  10          2.81          3.92         0.50 o                         
 -12   2  10          9.43          9.87         0.61 o                         
 -11   2  10          2.28          3.87         0.53 o                         
 -10   2  10         47.46         47.97         1.13 o                         
  -9   2  10         13.59         12.25         0.69 o                         
  -8   2  10        201.22        200.36         3.14 o                         
  -7   2  10         32.25         30.79         0.99 o                         
  -6   2  10         17.11         16.35         0.78 o                         
  -5   2  10         10.06          9.29         0.69 o                         
  -4   2  10          8.42          8.48         0.59 o                         
  -3   2  10         25.47         29.10         0.95 o                         
  -2   2  10        128.52        127.01         2.52 o                         
  -1   2  10         81.04         78.59         1.55 o                         
   0   2  10        190.38        193.54         3.81 o                         
   1   2  10        300.13        282.44         3.70 o                         
   2   2  10         13.08         19.38         0.80 o                         
   3   2  10          3.02          2.45         0.48 o                         
   4   2  10          6.06          6.95         0.55 o                         
   5   2  10          5.37          5.80         0.51 o                         
   6   2  10         26.44         27.11         0.81 o                         
   7   2  10          1.05          0.67         0.52 o                         
   8   2  10          1.04          1.14         0.51 o                         
   9   2  10          7.00          6.11         0.42 o                         
  10   2  10         36.69         39.57         0.77 o                         
 -16   3  10         10.30          9.36         0.47 o                         
 -15   3  10         18.44         19.37         0.62 o                         
 -14   3  10         46.13         43.94         0.92 o                         
 -13   3  10          2.08          2.07         0.46 o                         
 -12   3  10         33.59         31.09         0.84 o                         
 -11   3  10          2.33          0.57         0.71 o                         
 -10   3  10         16.06         17.27         0.70 o                         
  -9   3  10         44.92         40.29         1.02 o                         
  -8   3  10          0.38          0.99         0.58 o                         
  -7   3  10         23.04         21.02         0.85 o                         
  -6   3  10          7.38          9.30         0.67 o                         
  -5   3  10         82.95         78.84         1.53 o                         
  -4   3  10         89.79         87.76         1.74 o                         
  -3   3  10          4.62          4.68         0.58 o                         
  -2   3  10          1.68          0.74         0.76 o                         
  -1   3  10          0.79          0.95         0.64 o                         
   0   3  10         41.45         40.71         1.20 o                         
   1   3  10         28.23         27.42         0.87 o                         
   2   3  10         12.48         11.42         0.65 o                         
   3   3  10          9.42          7.71         0.54 o                         
   4   3  10         32.73         30.82         0.83 o                         
   5   3  10          0.18          0.77         0.52 o                         
   6   3  10          5.29          5.34         0.48 o                         
   7   3  10          3.58          2.39         0.37 o                         
   8   3  10          3.76          2.49         0.34 o                         
   9   3  10         20.18         19.37         0.51 o                         
 -14   4  10         51.39         53.75         1.01 o                         
 -13   4  10         15.62         16.02         0.56 o                         
 -12   4  10          0.12         -0.36         0.43 o                         
 -11   4  10         11.26         12.06         0.57 o                         
 -10   4  10         21.93         21.24         0.73 o                         
  -9   4  10          2.43          3.76         0.47 o                         
  -8   4  10         55.46         53.87         1.06 o                         
  -7   4  10          0.96          1.17         0.54 o                         
  -6   4  10         33.00         35.66         0.91 o                         
  -5   4  10         20.28         22.80         0.77 o                         
  -4   4  10          0.17         -0.18         0.58 o                         
  -3   4  10        122.06        113.20         2.22 o                         
  -2   4  10          2.48          0.93         0.66 o                         
  -1   4  10          0.41          1.18         0.57 o                         
   0   4  10          0.58          0.17         0.39 o                         
   1   4  10          3.32          3.59         0.44 o                         
   2   4  10          0.31         -0.47         0.52 o                         
   3   4  10         21.04         22.27         0.73 o                         
   4   4  10         15.61         17.52         0.62 o                         
   5   4  10          0.29          0.12         0.37 o                         
   6   4  10          6.66          7.38         0.41 o                         
  -9   5  10          5.23          3.00         0.37 o                         
  -8   5  10          0.22          0.12         0.41 o                         
  -7   5  10          6.22          4.93         0.38 o                         
  -6   5  10          1.73          2.81         0.37 o                         
  -5   5  10          2.51          1.57         0.37 o                         
  -4   5  10         36.69         32.55         0.77 o                         
  -3   5  10         80.62         75.47         1.40 o                         
  -2   5  10         22.34         25.91         0.68 o                         
  -1   5  10         29.65         31.69         0.72 o                         
   0   5  10          2.73          2.56         0.27 o                         
   1   5  10          7.26          6.48         0.41 o                         
   2   5  10          2.28          2.43         0.31 o                         
 -18   0  11         69.20         67.92         1.19 o                         
 -16   0  11         33.88         33.52         0.82 o                         
 -14   0  11         12.75         11.44         0.61 o                         
 -12   0  11         35.27         36.01         0.99 o                         
 -10   0  11        635.56        657.77         5.58 o                         
  -8   0  11        286.40        295.18         3.77 o                         
  -6   0  11       1006.75       1047.08         7.08 o                         
  -4   0  11        124.22        125.82         2.51 o                         
  -2   0  11        111.89        108.45         2.07 o                         
   0   0  11         23.79         29.01         1.55 o                         
   2   0  11         47.48         40.43         1.04 o                         
   4   0  11         89.04         83.49         1.71 o                         
   6   0  11          1.35          1.08         0.51 o                         
   8   0  11          3.60          4.56         0.41 o                         
  10   0  11          3.70          3.42         0.29 o                         
 -17   1  11         16.19         19.63         0.60 o                         
 -16   1  11         28.36         32.87         0.78 o                         
 -15   1  11         13.29         12.15         0.56 o                         
 -14   1  11          0.58          1.11         0.36 o                         
 -13   1  11          8.66          8.48         0.57 o                         
 -12   1  11          4.72          3.66         0.49 o                         
 -11   1  11          7.71          7.46         0.57 o                         
 -10   1  11         41.93         41.12         1.05 o                         
  -9   1  11         44.48         47.30         1.14 o                         
  -8   1  11         18.79         17.06         0.78 o                         
  -7   1  11        453.72        476.74         4.83 o                         
  -6   1  11         76.41         76.93         1.51 o                         
  -5   1  11          0.86          0.85         0.60 o                         
  -4   1  11          0.42          1.25         0.66 o                         
  -3   1  11          1.87          0.49         0.68 o                         
  -2   1  11        187.18        188.25         3.02 o                         
  -1   1  11         14.84         13.86         0.71 o                         
   0   1  11         10.04          6.99         0.43 o                         
   1   1  11         37.73         31.76         0.95 o                         
   2   1  11         11.54         12.24         0.65 o                         
   3   1  11         10.10          7.39         0.59 o                         
   4   1  11         32.86         31.17         0.89 o                         
   5   1  11         11.70         10.85         0.60 o                         
   6   1  11          5.74          4.81         0.46 o                         
   7   1  11          1.89          2.90         0.37 o                         
   8   1  11          0.36          0.72         0.41 o                         
   9   1  11         16.95         14.42         0.53 o                         
 -17   2  11          9.35          6.26         0.36 o                         
 -16   2  11          0.06          0.56         0.36 o                         
 -15   2  11          0.79          0.64         0.44 o                         
 -14   2  11         12.91         12.47         0.59 o                         
 -13   2  11         12.30          9.69         0.57 o                         
 -12   2  11         13.55         17.09         0.71 o                         
 -11   2  11          9.12          9.47         0.62 o                         
 -10   2  11         45.36         45.83         1.07 o                         
  -9   2  11          2.47          2.79         0.47 o                         
  -8   2  11          0.39          0.76         0.63 o                         
  -7   2  11         14.94         16.98         0.76 o                         
  -6   2  11         11.43         11.73         0.65 o                         
  -5   2  11          8.76          7.90         0.65 o                         
  -4   2  11         23.58         26.85         0.91 o                         
  -3   2  11          0.02         -0.66         0.67 o                         
  -2   2  11         33.63         35.80         1.00 o                         
  -1   2  11         49.79         55.24         1.21 o                         
   0   2  11          9.22          6.74         0.40 o                         
   1   2  11          0.75          1.59         0.42 o                         
   2   2  11         28.50         22.34         0.80 o                         
   3   2  11          2.46          3.45         0.46 o                         
   4   2  11          0.51         -0.52         0.52 o                         
   5   2  11          0.02         -0.09         0.48 o                         
   6   2  11         26.85         25.53         0.74 o                         
   7   2  11          0.59          0.29         0.42 o                         
   8   2  11         19.00         17.29         0.58 o                         
 -15   3  11          3.51          3.72         0.36 o                         
 -14   3  11          9.39          8.62         0.46 o                         
 -13   3  11          4.57          6.25         0.45 o                         
 -12   3  11          3.50          2.60         0.43 o                         
 -11   3  11          3.47          5.06         0.51 o                         
 -10   3  11         38.00         38.57         0.92 o                         
  -9   3  11         14.59         13.65         0.64 o                         
  -8   3  11          0.77          1.26         0.58 o                         
  -7   3  11          0.37          1.14         0.57 o                         
  -6   3  11         71.79         75.85         1.54 o                         
  -5   3  11         43.98         45.00         1.05 o                         
  -4   3  11         30.65         31.03         0.94 o                         
  -3   3  11         52.41         46.86         1.10 o                         
  -2   3  11         17.67         18.69         0.77 o                         
  -1   3  11          0.18         -0.60         0.60 o                         
   0   3  11         19.74         16.94         0.57 o                         
   1   3  11          1.88          1.08         0.60 o                         
   2   3  11          0.98          0.81         0.52 o                         
   3   3  11         20.60         24.13         0.76 o                         
   4   3  11         49.84         51.73         1.07 o                         
   5   3  11          0.38         -0.02         0.39 o                         
   6   3  11          4.13          5.50         0.38 o                         
   7   3  11          0.01          0.15         0.32 o                         
 -12   4  11         70.96         71.51         1.22 o                         
 -11   4  11         25.57         23.69         0.68 o                         
 -10   4  11         16.66         16.00         0.56 o                         
  -9   4  11          0.81         -0.51         0.51 o                         
  -8   4  11         14.62         13.82         0.59 o                         
  -7   4  11          0.90          0.21         0.45 o                         
  -6   4  11          1.81          0.74         0.52 o                         
  -5   4  11          0.54          0.42         0.54 o                         
  -4   4  11          2.39          2.64         0.44 o                         
  -3   4  11         25.38         27.36         0.80 o                         
  -2   4  11         16.67         16.88         0.67 o                         
  -1   4  11         10.79         10.32         0.55 o                         
   0   4  11         21.50         22.37         0.50 o                         
   1   4  11          0.40          1.15         0.42 o                         
   2   4  11         24.55         26.10         0.68 o                         
   3   4  11         11.05         15.18         0.54 o                         
   4   4  11          8.90          8.12         0.40 o                         
  -5   5  11          3.52          2.93         0.33 o                         
  -4   5  11          0.25          0.16         0.33 o                         
  -3   5  11          6.80          9.90         0.42 o                         
 -16   0  12         94.48        100.27         1.56 o                         
 -14   0  12         10.55          7.63         0.51 o                         
 -12   0  12         26.42         25.52         0.81 o                         
 -10   0  12          6.63          6.32         0.56 o                         
  -8   0  12         86.89         86.01         1.68 o                         
  -6   0  12         64.96         66.09         1.31 o                         
  -4   0  12        293.24        311.20         3.85 o                         
  -2   0  12         56.45         53.81         1.20 o                         
   0   0  12         25.66         33.19         1.41 o                         
   2   0  12          7.68          8.25         0.56 o                         
   4   0  12         13.03         12.19         0.58 o                         
   6   0  12          0.38          0.59         0.38 o                         
   8   0  12         22.65         20.11         0.54 o                         
 -16   1  12         33.27         32.81         0.75 o                         
 -15   1  12         41.37         45.14         0.87 o                         
 -14   1  12         65.93         63.48         1.30 o                         
 -13   1  12          2.95          2.26         0.42 o                         
 -12   1  12         59.58         66.51         1.33 o                         
 -11   1  12         96.81        100.67         1.84 o                         
 -10   1  12        104.92        110.40         2.21 o                         
  -9   1  12         40.37         43.89         1.06 o                         
  -8   1  12          3.58          3.72         0.49 o                         
  -7   1  12          1.17          1.63         0.58 o                         
  -6   1  12         53.59         56.94         1.19 o                         
  -5   1  12          7.85          6.93         0.57 o                         
  -4   1  12         18.80         21.59         0.82 o                         
  -3   1  12         56.30         56.97         1.21 o                         
  -2   1  12          1.74          1.62         0.60 o                         
  -1   1  12         71.19         68.99         1.39 o                         
   0   1  12         15.76         14.68         1.03 o                         
   1   1  12         18.77         15.62         0.68 o                         
   2   1  12          1.60          1.27         0.52 o                         
   3   1  12          6.50          5.75         0.51 o                         
   4   1  12         13.10         14.49         0.66 o                         
   5   1  12          0.11          0.76         0.46 o                         
   6   1  12          0.46          0.04         0.40 o                         
   7   1  12         62.38         62.92         1.17 o                         
 -15   2  12          0.12          0.22         0.34 o                         
 -14   2  12          0.28          0.49         0.44 o                         
 -13   2  12         20.67         23.10         0.69 o                         
 -12   2  12          3.25          3.47         0.44 o                         
 -11   2  12          9.92         11.43         0.56 o                         
 -10   2  12          3.45          1.70         0.60 o                         
  -9   2  12          8.70          8.01         0.56 o                         
  -8   2  12          0.18          0.15         0.54 o                         
  -7   2  12          6.18          7.44         0.57 o                         
  -6   2  12         51.29         53.98         1.13 o                         
  -5   2  12         39.60         41.29         1.03 o                         
  -4   2  12         38.87         40.90         1.01 o                         
  -3   2  12         55.08         51.08         1.11 o                         
  -2   2  12          0.01          0.00         0.58 o                         
  -1   2  12         15.20         11.96         0.63 o                         
   0   2  12         24.12         25.33         0.79 o                         
   1   2  12          0.06         -0.20         0.53 o                         
   2   2  12          0.45          0.47         0.51 o                         
   3   2  12         11.36         12.09         0.59 o                         
   4   2  12          1.09          0.23         0.45 o                         
   5   2  12          1.49          2.14         0.32 o                         
   6   2  12          0.52          0.45         0.33 o                         
 -13   3  12         55.21         48.49         0.94 o                         
 -12   3  12          0.49          0.66         0.40 o                         
 -11   3  12          0.95          1.10         0.44 o                         
 -10   3  12          0.60          0.69         0.45 o                         
  -9   3  12          5.73          5.34         0.48 o                         
  -8   3  12         26.69         26.67         0.80 o                         
  -7   3  12          0.26          0.52         0.50 o                         
  -6   3  12          0.32          0.09         0.51 o                         
  -5   3  12          0.39          1.15         0.56 o                         
  -4   3  12         24.27         21.91         0.74 o                         
  -3   3  12         38.60         37.87         0.89 o                         
  -2   3  12          2.77          3.00         0.47 o                         
  -1   3  12          2.97          4.31         0.49 o                         
   0   3  12          0.54          0.95         0.34 o                         
   1   3  12         17.41         18.77         0.65 o                         
   2   3  12          6.48          8.31         0.47 o                         
   3   3  12          4.31          4.98         0.40 o                         
   4   3  12         48.48         48.65         0.93 o                         
   5   3  12          6.02          5.99         0.35 o                         
 -10   4  12         13.25         15.28         0.50 o                         
  -9   4  12          2.54          3.43         0.34 o                         
  -8   4  12          4.96          4.63         0.41 o                         
  -7   4  12          0.06          0.29         0.38 o                         
  -6   4  12          2.31          2.14         0.33 o                         
  -5   4  12          2.01          1.97         0.34 o                         
  -4   4  12          0.02         -0.02         0.42 o                         
  -3   4  12         15.26         20.53         0.60 o                         
  -2   4  12          4.27          2.73         0.38 o                         
  -1   4  12         69.47         75.73         1.31 o                         
   0   4  12          6.94          7.93         0.31 o                         
   1   4  12          8.74         10.48         0.43 o                         
 -14   0  13        103.62        106.13         1.64 o                         
 -12   0  13        185.24        191.90         2.48 o                         
 -10   0  13         34.64         32.72         0.86 o                         
  -8   0  13        125.01        128.22         2.32 o                         
  -6   0  13          7.33          6.82         0.58 o                         
  -4   0  13        126.35        129.83         2.36 o                         
  -2   0  13          0.79          2.27         0.43 o                         
   0   0  13         16.82         24.59         0.87 o                         
   2   0  13         37.47         39.03         0.92 o                         
   4   0  13          3.46          3.43         0.36 o                         
   6   0  13          5.88          4.41         0.31 o                         
 -15   1  13          2.59          4.22         0.36 o                         
 -14   1  13          7.71          7.74         0.46 o                         
 -13   1  13          0.01          0.19         0.40 o                         
 -12   1  13          5.34          5.21         0.47 o                         
 -11   1  13          1.94          1.84         0.37 o                         
 -10   1  13          0.14          0.73         0.46 o                         
  -9   1  13         15.96         16.23         0.62 o                         
  -8   1  13          3.34          4.05         0.46 o                         
  -7   1  13         16.28         16.95         0.68 o                         
  -6   1  13          3.12          2.36         0.44 o                         
  -5   1  13         27.47         29.17         0.86 o                         
  -4   1  13          6.59          9.09         0.55 o                         
  -3   1  13          1.12          0.46         0.57 o                         
  -2   1  13          0.42          0.78         0.48 o                         
  -1   1  13         36.11         34.82         0.88 o                         
   0   1  13         28.64         28.92         0.56 o                         
   1   1  13          9.06         10.64         0.56 o                         
   2   1  13          1.72          2.91         0.39 o                         
   3   1  13          5.94          5.56         0.43 o                         
   4   1  13          1.32          1.72         0.31 o                         
   5   1  13          1.17          1.59         0.29 o                         
 -14   2  13          0.47          0.22         0.34 o                         
 -13   2  13         34.69         31.15         0.73 o                         
 -12   2  13          1.19          0.98         0.39 o                         
 -11   2  13          6.25          5.88         0.45 o                         
 -10   2  13          2.42          3.12         0.41 o                         
  -9   2  13         16.12         16.27         0.64 o                         
  -8   2  13          0.26          0.06         0.52 o                         
  -7   2  13         15.19         14.87         0.63 o                         
  -6   2  13          1.52          2.29         0.43 o                         
  -5   2  13         34.91         34.60         0.85 o                         
  -4   2  13          6.88          6.35         0.53 o                         
  -3   2  13         19.26         19.16         0.74 o                         
  -2   2  13         16.66         20.43         0.72 o                         
  -1   2  13          0.64          0.53         0.53 o                         
   0   2  13          1.09          0.55         0.62 o                         
   1   2  13          0.55          0.47         0.44 o                         
   2   2  13          6.12          4.93         0.39 o                         
   3   2  13          0.01          0.04         0.35 o                         
   4   2  13          5.49          5.89         0.38 o                         
 -11   3  13         10.48         12.95         0.48 o                         
 -10   3  13         19.27         18.55         0.57 o                         
  -9   3  13         10.59         12.10         0.49 o                         
  -8   3  13         34.27         35.25         0.77 o                         
  -7   3  13          1.65          2.59         0.36 o                         
  -6   3  13          3.85          4.05         0.42 o                         
  -5   3  13          0.00          0.00         0.41 o                         
  -4   3  13         12.73         14.27         0.55 o                         
  -3   3  13         22.86         27.44         0.71 o                         
  -2   3  13          0.69          0.93         0.46 o                         
  -1   3  13         25.18         26.69         0.66 o                         
   0   3  13          9.18          8.79         0.48 o                         
   1   3  13          0.00         -0.37         0.37 o                         
   2   3  13          2.05          1.67         0.28 o                         
 -12   0  14         16.55         23.43         0.66 o                         
 -10   0  14          8.99          9.03         0.48 o                         
  -8   0  14          0.49          1.22         0.45 o                         
  -6   0  14         12.31         13.63         0.59 o                         
  -4   0  14         18.83         18.36         0.67 o                         
  -2   0  14        108.26        118.92         1.94 o                         
   0   0  14         16.19         15.39         0.81 o                         
   2   0  14          5.28          5.53         0.39 o                         
 -13   1  14         52.09         49.84         0.89 o                         
 -12   1  14         12.63         13.90         0.52 o                         
 -11   1  14          0.00          0.20         0.33 o                         
 -10   1  14         17.79         19.44         0.61 o                         
  -9   1  14          3.15          3.17         0.39 o                         
  -8   1  14          1.17          2.08         0.35 o                         
  -7   1  14          9.35          9.14         0.52 o                         
  -6   1  14          0.00         -0.39         0.47 o                         
  -5   1  14         18.03         17.19         0.66 o                         
  -4   1  14         42.63         45.88         0.95 o                         
  -3   1  14         44.93         51.85         1.07 o                         
  -2   1  14          0.00         -0.45         0.45 o                         
  -1   1  14          3.39          2.60         0.37 o                         
   0   1  14         30.83         33.15         1.14 o                         
   1   1  14          4.73          4.64         0.40 o                         
   2   1  14          5.56          8.61         0.41 o                         
 -11   2  14          8.96          8.66         0.42 o                         
 -10   2  14          3.47          3.62         0.36 o                         
  -9   2  14          0.16         -0.07         0.37 o                         
  -8   2  14          0.10         -0.06         0.38 o                         
  -7   2  14         16.44         17.12         0.58 o                         
  -6   2  14          6.41          9.07         0.45 o                         
  -5   2  14          0.36          0.04         0.41 o                         
  -4   2  14          3.38          3.96         0.38 o                         
  -3   2  14          0.50          1.31         0.31 o                         
  -2   2  14         18.55         17.64         0.56 o                         
  -1   2  14          0.06          0.76         0.36 o                         
   0   2  14          0.23          0.33         0.25 o                         
   1   2  14          0.92          0.57         0.33 o                         
 -10   0  15          9.98          9.40         0.41 o                         
  -8   0  15          2.11          1.65         0.32 o                         
  -6   0  15         13.02         16.20         0.56 o                         
  -4   0  15        140.07        150.37         1.76 o                         
  -2   0  15          1.86          4.43         0.36 o                         
  -9   1  15          0.93          0.34         0.31 o                         
  -8   1  15          2.88          2.95         0.31 o                         
  -7   1  15          0.54          0.44         0.36 o                         
  -6   1  15          0.01         -0.36         0.36 o                         
  -5   1  15          0.88          0.63         0.39 o                         
  -4   1  15         11.15         11.35         0.47 o                         
  -3   1  15          3.59          4.26         0.33 o                         
  -2   1  15          6.62          7.30         0.38 o                         
                                                                                
